# Supplementary material for: (E)-4-Amino-N′-(3-nitro­benzyl­idene)benzohydrazide
Source: Acta Crystallogr Sect E Struct Rep Online. 2012 Apr 6;68(Pt 5):o1320. doi: 10.1107/S1600536812014110 (PMC3344459; doi:10.1107/S1600536812014110)
Supplement: Supplementary file 2 [file e-68-o1320-Isup2.hkl]

# 
# h,k,l, Fc-squared, Fo-squared, sigma(Fo-squared) and status flag 
# 
data_I
_shelx_title ' A in P2(1)/n' 
_shelx_refln_list_code          4 
_shelx_F_calc_maximum      156.86 
_exptl_crystal_F_000       592.00 
_reflns_d_resolution_high  0.7706 
 
loop_ 
 _symmetry_equiv_pos_as_xyz 
 'x, y, z' 
 '-x+1/2, y+1/2, -z+1/2' 
 '-x, -y, -z' 
 'x-1/2, -y-1/2, z-1/2' 
 
_cell_length_a     7.8909 
_cell_length_b    11.1535 
_cell_length_c    14.7093 
_cell_angle_alpha  90.000 
_cell_angle_beta   91.998 
_cell_angle_gamma  90.000 
 
_shelx_F_squared_multiplier     1.000 
 
loop_ 
 _refln_index_h 
 _refln_index_k 
 _refln_index_l 
 _refln_F_squared_calc 
 _refln_F_squared_meas 
 _refln_F_squared_sigma 
 _refln_observed_status 
   2   0   0    13706.93    14958.42    124.76 o 
   4   0   0      823.15      814.41     19.81 o 
   6   0   0       99.65      100.94      3.58 o 
   8   0   0      558.38      499.15     41.18 o 
  10   0   0       18.18       19.59      7.09 o 
   1   1   0       46.73       45.59      2.33 o 
   2   1   0     4701.19     4769.79     41.34 o 
   3   1   0     2547.76     2571.09     25.98 o 
   4   1   0       11.89        9.44      0.82 o 
   5   1   0        0.79        2.71      1.46 o 
   6   1   0      144.31      148.48      3.22 o 
   7   1   0      151.26      149.26      8.62 o 
   8   1   0        2.69        3.79      0.99 o 
   9   1   0        6.24        5.68      3.48 o 
  10   1   0       33.07       32.97      4.25 o 
   0   2   0     3328.89     3437.04     34.17 o 
   1   2   0      322.91      295.68      7.81 o 
   2   2   0     2022.25     1879.34     13.35 o 
   3   2   0      213.03      195.61      3.75 o 
   4   2   0      198.86      190.94      3.64 o 
   5   2   0        4.38        4.21      1.42 o 
   6   2   0       11.02       10.67      1.63 o 
   7   2   0        2.76        5.87      1.11 o 
   8   2   0       83.50       88.00      7.90 o 
   9   2   0       54.40       49.76      5.13 o 
  10   2   0        0.45        4.01      1.94 o 
   1   3   0      304.75      260.73      6.09 o 
   2   3   0       21.69       25.35      0.87 o 
   3   3   0       97.53       80.83      3.28 o 
   4   3   0        0.57        3.19      0.58 o 
   5   3   0        1.60        3.46      0.85 o 
   6   3   0       25.65       21.90      1.71 o 
   7   3   0        3.75        3.91      0.78 o 
   8   3   0      155.10      156.31      7.39 o 
   9   3   0       29.26       27.69      3.95 o 
  10   3   0       32.28       29.22      2.76 o 
   0   4   0      222.81      245.38      6.43 o 
   1   4   0     1464.60     1595.08     16.90 o 
   2   4   0       24.11       27.15      1.56 o 
   3   4   0     1280.04     1286.36      9.87 o 
   4   4   0       44.66       51.42      3.93 o 
   5   4   0       66.09       64.56      3.01 o 
   6   4   0      110.71      110.59      4.15 o 
   7   4   0        0.00        2.53      1.38 o 
   8   4   0        0.79        5.07      2.41 o 
   9   4   0      111.92      116.60      6.31 o 
   1   5   0      428.62      434.34      7.18 o 
   2   5   0     1722.91     1922.35     28.97 o 
   3   5   0      339.60      385.77      6.43 o 
   4   5   0      561.16      624.87     17.13 o 
   5   5   0       11.29        7.57      1.66 o 
   6   5   0       17.31       18.27      2.70 o 
   7   5   0       18.61       17.64      3.66 o 
   8   5   0       70.66       73.73     10.99 o 
   9   5   0       28.11       30.50      3.07 o 
   0   6   0       27.00       18.90      1.12 o 
   1   6   0      640.19      738.57     10.13 o 
   2   6   0      215.81      198.47      3.08 o 
   3   6   0       22.13       21.63      2.19 o 
   4   6   0       45.90       47.06      3.50 o 
   5   6   0        3.53        6.97      7.95 o 
   6   6   0        5.78        9.34      3.58 o 
   7   6   0       74.16       71.10      4.28 o 
   8   6   0       18.82       18.79      4.04 o 
   9   6   0      126.34      133.82     10.15 o 
   1   7   0      161.13      162.75      4.30 o 
   2   7   0       16.13       19.05      1.41 o 
   3   7   0        9.60       12.92      1.37 o 
   4   7   0       44.76       46.23      2.05 o 
   5   7   0      137.67      141.51      4.62 o 
   6   7   0        7.57       11.87      2.17 o 
   7   7   0       11.63        9.06      1.77 o 
   8   7   0       20.04       23.48      3.83 o 
   0   8   0      221.42      203.68     13.32 o 
   1   8   0       49.75       55.26      2.27 o 
   2   8   0       88.30       83.50      3.67 o 
   3   8   0        1.08        4.68      1.73 o 
   4   8   0       21.39       21.29      2.15 o 
   5   8   0       41.45       38.55      5.59 o 
   6   8   0       70.04       73.88      8.51 o 
   7   8   0       25.23       24.15      3.54 o 
   8   8   0        0.02        5.95      1.54 o 
   1   9   0       35.12       36.24      2.03 o 
   2   9   0      118.91      114.68      3.76 o 
   3   9   0        0.49        4.03      1.12 o 
   4   9   0       22.46       22.50      2.40 o 
   5   9   0       55.91       54.17      4.91 o 
   6   9   0      240.37      232.23      9.86 o 
   7   9   0       72.58       72.01      5.12 o 
   8   9   0        1.53        3.26      1.63 o 
   0  10   0      374.92      365.87     18.53 o 
   1  10   0      289.42      301.39      8.55 o 
   2  10   0      707.85      721.83     19.62 o 
   3  10   0     1281.65     1371.77     35.92 o 
   4  10   0      137.45      155.79      9.51 o 
   5  10   0      626.93      674.33     24.27 o 
   6  10   0       32.79       39.77      4.14 o 
   7  10   0       23.25       19.35      4.19 o 
   1  11   0      326.36      350.52      7.76 o 
   2  11   0      196.11      203.05      7.51 o 
   3  11   0        7.57        8.65      3.05 o 
   4  11   0        0.01        4.39      1.16 o 
   5  11   0        0.92        3.34      0.95 o 
   6  11   0        0.71        5.03      1.63 o 
   0  12   0        0.06        3.31      2.21 o 
   1  12   0      138.15      156.30      5.14 o 
   2  12   0        0.06        2.27      0.77 o 
   3  12   0       23.46       25.55      4.40 o 
   4  12   0        8.01        5.69      1.19 o 
   5  12   0        4.04        4.48      0.96 o 
   1  13   0        1.49        2.95      1.61 o 
   2  13   0        9.35        9.51      2.69 o 
   3  13   0       40.02       38.81      2.61 o 
   4  13   0       18.17       13.03      2.89 o 
   0  14   0      126.50      145.21     15.14 o 
   1  14   0        0.00        2.97      1.29 o 
   2  14   0        1.06        2.38      0.75 o 
  -9   0   1       21.50       17.92      5.02 o 
  -7   0   1     1005.78     1008.41     76.72 o 
  -5   0   1      510.21      524.93     19.13 o 
  -3   0   1     7761.94     8346.80    132.23 o 
  -1   0   1      218.22      194.10      7.89 o 
   1   0   1      173.00      141.98      4.94 o 
   3   0   1    14983.51    17253.40    101.76 o 
   5   0   1      165.83      179.99      3.80 o 
   7   0   1      250.89      231.68      6.02 o 
   9   0   1       13.07       10.38      3.35 o 
 -10   1   1       88.72       79.81      8.09 o 
  -9   1   1        1.25        5.67      1.64 o 
  -8   1   1        2.61        1.95      0.98 o 
  -7   1   1        1.73        3.15      1.14 o 
  -6   1   1       81.01       85.56      4.08 o 
  -5   1   1     1336.35     1305.85     16.23 o 
  -4   1   1        5.60        3.65      0.52 o 
  -3   1   1      463.33      447.10      6.96 o 
  -2   1   1     2408.54     2409.15     21.58 o 
  -1   1   1      160.81      136.03      2.83 o 
   1   1   1     4095.05     4240.61     30.66 o 
   2   1   1     1043.34      974.45     14.36 o 
   3   1   1     1700.13     1728.18     10.68 o 
   4   1   1       95.64      103.63      2.57 o 
   5   1   1      251.75      269.35      5.59 o 
   6   1   1      560.39      574.48     17.37 o 
   7   1   1        2.61        3.83      1.90 o 
   8   1   1       72.12       71.98      5.92 o 
   9   1   1      112.63      111.15      6.26 o 
  10   1   1       42.09       42.19      7.78 o 
 -10   2   1       16.96       12.98      5.61 o 
  -9   2   1        1.57        4.23      1.53 o 
  -8   2   1      173.22      165.10      9.24 o 
  -7   2   1       58.85       53.93      3.61 o 
  -6   2   1       90.07       94.93      2.22 o 
  -5   2   1        0.41        4.28      1.26 o 
  -4   2   1        9.98        6.68      0.63 o 
  -2   2   1      254.31      271.46      7.79 o 
  -1   2   1      200.78      165.16      4.61 o 
   0   2   1    10791.91    11023.96     64.85 o 
   1   2   1      270.82      264.82      6.56 o 
   2   2   1       10.31        6.43      0.96 o 
   3   2   1       43.98       43.70      0.91 o 
   4   2   1        0.36        1.38      0.32 o 
   5   2   1      238.07      220.15      5.33 o 
   6   2   1      176.94      164.37      3.37 o 
   7   2   1       17.86       20.37      2.50 o 
   8   2   1       62.11       62.51      3.59 o 
   9   2   1       15.86       11.87      2.23 o 
  10   2   1       14.06       15.92      4.20 o 
 -10   3   1        9.35       11.29      3.51 o 
  -9   3   1        5.97       14.08      3.13 o 
  -8   3   1      126.06      126.47      5.23 o 
  -7   3   1       79.50       73.26      4.34 o 
  -6   3   1       57.72       51.78      2.12 o 
  -5   3   1       13.16       11.13      1.52 o 
  -4   3   1      122.36      135.71      5.61 o 
  -3   3   1        1.33        4.54      0.87 o 
  -2   3   1      197.82      182.48      6.38 o 
  -1   3   1        1.21        2.03      0.44 o 
   0   3   1      656.69      581.59      6.31 o 
   1   3   1      346.98      331.60      3.02 o 
   2   3   1      315.81      287.53      7.57 o 
   3   3   1        6.24       11.87      0.78 o 
   4   3   1      650.52      660.48      9.94 o 
   5   3   1       23.95       21.39      2.45 o 
   6   3   1       10.19        8.17      0.89 o 
   7   3   1        9.77       16.24      2.65 o 
   8   3   1       11.85        9.27      4.34 o 
   9   3   1       34.82       33.13      3.18 o 
  -9   4   1        1.43        3.09      1.70 o 
  -8   4   1       25.16       28.73      3.61 o 
  -7   4   1       18.91       17.28      3.86 o 
  -6   4   1      132.06      139.46     10.61 o 
  -5   4   1      375.53      384.98      9.25 o 
  -4   4   1      218.15      217.56      4.42 o 
  -3   4   1      164.32      168.41      6.25 o 
  -2   4   1      267.16      286.68      4.89 o 
  -1   4   1       28.31       30.09      1.34 o 
   0   4   1     1433.23     1487.12     16.99 o 
   1   4   1      705.50      737.09      9.59 o 
   2   4   1        3.38        4.03      0.61 o 
   3   4   1      330.90      361.93      3.13 o 
   4   4   1       49.62       53.22      2.85 o 
   5   4   1      108.01      102.19      3.69 o 
   6   4   1      164.78      150.57      5.72 o 
   7   4   1      159.04      159.67     16.75 o 
   8   4   1       92.38       89.93      5.88 o 
   9   4   1       24.78       29.79      3.68 o 
  -9   5   1      252.27      238.20      7.91 o 
  -8   5   1        8.35       14.97      2.83 o 
  -7   5   1      521.31      536.65     30.59 o 
  -6   5   1        4.47        8.38      1.69 o 
  -5   5   1        0.58        2.68      1.16 o 
  -4   5   1       36.44       49.97      3.97 o 
  -3   5   1       24.53       34.00      3.05 o 
  -2   5   1     2301.15     2544.29     48.66 o 
  -1   5   1      235.52      248.56      4.46 o 
   0   5   1     1035.87     1144.34     13.32 o 
   1   5   1      642.13      672.74      9.00 o 
   2   5   1     1201.66     1303.59     16.18 o 
   3   5   1     1070.52     1099.19     11.56 o 
   4   5   1      499.56      507.84      9.20 o 
   5   5   1     1444.24     1465.08     27.23 o 
   6   5   1      458.94      454.35     14.15 o 
   7   5   1       48.75       38.35      8.63 o 
   8   5   1       97.27       90.87     15.22 o 
   9   5   1        7.82        5.98      1.71 o 
  -9   6   1       12.80       13.72      3.77 o 
  -8   6   1       79.53       88.18      6.11 o 
  -7   6   1       22.46       30.66      3.22 o 
  -6   6   1       71.66       76.36      5.45 o 
  -5   6   1        2.27        6.22      1.30 o 
  -4   6   1      213.33      219.46      5.90 o 
  -3   6   1      264.93      298.94      5.16 o 
  -2   6   1       23.88       23.81      1.45 o 
  -1   6   1        3.85        7.60      0.81 o 
   0   6   1       38.73       57.55      3.27 o 
   1   6   1      442.39      473.48      7.35 o 
   2   6   1       14.78       15.35      2.72 o 
   3   6   1       30.73       34.80      3.08 o 
   4   6   1        3.88        4.42      1.03 o 
   5   6   1      587.10      598.57     13.84 o 
   6   6   1       54.70       51.29      7.61 o 
   7   6   1      298.89      303.88     10.54 o 
   8   6   1       19.13       17.95      3.03 o 
   9   6   1      111.42      103.08     11.08 o 
  -8   7   1        6.45        7.91      1.95 o 
  -7   7   1      104.51       98.84      5.59 o 
  -6   7   1       99.01      108.13      7.95 o 
  -5   7   1       92.21       85.69      3.87 o 
  -4   7   1        0.97        8.18      2.76 o 
  -3   7   1       18.67       22.97      1.74 o 
  -2   7   1       15.47       15.57      1.17 o 
  -1   7   1       70.60       59.01      3.09 o 
   0   7   1       46.55       45.05      2.74 o 
   1   7   1      235.64      255.97      6.03 o 
   2   7   1       17.42       24.36      1.46 o 
   3   7   1       13.17       15.96      1.51 o 
   4   7   1       79.15       87.75      2.46 o 
   5   7   1        7.87        9.59      4.57 o 
   6   7   1      108.52      120.79      5.85 o 
   7   7   1        5.00        6.01      1.58 o 
   8   7   1       43.30       41.89      6.58 o 
  -8   8   1       33.83       28.08      3.64 o 
  -7   8   1       38.32       43.26      3.09 o 
  -6   8   1        6.85       11.22      2.93 o 
  -5   8   1        0.06        7.21      1.76 o 
  -4   8   1        7.38       11.30      1.47 o 
  -3   8   1      207.05      207.28      5.71 o 
  -2   8   1        0.25        5.54      0.79 o 
  -1   8   1        0.56        4.67      0.74 o 
   0   8   1      236.54      233.10      5.07 o 
   1   8   1       12.87       15.55      3.58 o 
   2   8   1        0.27        5.30      0.78 o 
   3   8   1        0.34        6.50      1.36 o 
   4   8   1       61.52       65.94      5.73 o 
   5   8   1       41.77       40.72      3.41 o 
   6   8   1       10.84       11.80      4.01 o 
   7   8   1       67.32       66.18      4.72 o 
   8   8   1        2.92        5.53      1.91 o 
  -8   9   1       32.72       39.91      9.98 o 
  -7   9   1       33.92       38.80      3.82 o 
  -6   9   1        3.47        6.14      4.17 o 
  -5   9   1        2.18        5.28      1.83 o 
  -4   9   1        5.68        8.10      1.21 o 
  -3   9   1      205.80      235.03     10.32 o 
  -2   9   1        5.68        5.24      1.22 o 
  -1   9   1        0.76        5.01      1.29 o 
   0   9   1      276.51      282.30      5.44 o 
   1   9   1      194.60      210.41      7.56 o 
   2   9   1       71.02       70.47      5.12 o 
   3   9   1      431.35      494.13     14.03 o 
   4   9   1       96.14       89.64      6.23 o 
   5   9   1        0.05        9.13      1.89 o 
   6   9   1      112.61      105.40     10.29 o 
   7   9   1       19.32       18.30      3.06 o 
  -7  10   1       57.88       58.12      5.44 o 
  -6  10   1       99.81      120.59      7.67 o 
  -5  10   1      491.55      490.08     14.82 o 
  -4  10   1      170.44      169.29      5.42 o 
  -3  10   1        1.33        2.27      0.69 o 
  -2  10   1       20.44       23.35      2.43 o 
  -1  10   1       34.47       32.15      3.39 o 
   0  10   1       24.09       25.05      2.66 o 
   1  10   1      596.05      665.38     10.12 o 
   2  10   1      219.47      215.95      5.35 o 
   3  10   1      158.57      199.22      7.94 o 
   4  10   1       12.12       12.30      1.41 o 
   5  10   1      175.83      148.77     25.50 o 
   6  10   1       55.36       46.77      3.59 o 
   7  10   1        0.40        4.48      2.57 o 
  -6  11   1      102.92      125.05     16.62 o 
  -5  11   1       43.92       43.39      6.05 o 
  -4  11   1       14.36       13.52      2.03 o 
  -3  11   1      186.85      198.29     10.97 o 
  -2  11   1        3.52        3.65      1.20 o 
  -1  11   1       13.83       10.15      1.28 o 
   0  11   1       69.35       83.44      4.75 o 
   1  11   1        9.96        7.99      2.16 o 
   2  11   1      326.49      321.20      5.08 o 
   3  11   1      283.02      303.61      9.84 o 
   4  11   1       15.93       11.10      3.08 o 
   5  11   1       23.14       19.31      2.94 o 
   6  11   1        1.16        5.22      2.47 o 
  -5  12   1       76.93       77.96      6.69 o 
  -4  12   1       14.28        5.65      3.15 o 
  -3  12   1      147.27      177.92     12.64 o 
  -2  12   1       81.61       78.79      6.45 o 
  -1  12   1        3.79        5.21      1.50 o 
   0  12   1        9.03       11.47      1.31 o 
   1  12   1        0.90        2.73      1.31 o 
   2  12   1        0.99        3.35      0.98 o 
   3  12   1       89.66       91.86      5.03 o 
   4  12   1      130.14      122.34     17.39 o 
   5  12   1        2.39        3.69      1.36 o 
  -4  13   1       18.81       16.57      3.29 o 
  -3  13   1        8.69        8.49      3.94 o 
  -2  13   1       14.79       14.87      4.43 o 
  -1  13   1        0.11        1.70      0.41 o 
   0  13   1       19.99       21.03      4.70 o 
   1  13   1       21.86       16.80      2.53 o 
   2  13   1        2.76        3.16      0.97 o 
   3  13   1        8.54        8.40      5.52 o 
   4  13   1        3.19        3.71      3.11 o 
  -2  14   1        2.88        7.14      3.53 o 
  -1  14   1       37.26       42.30      5.68 o 
   0  14   1        2.84        4.02      1.32 o 
   1  14   1       27.23       31.31      8.33 o 
   2  14   1        0.80        3.20      0.97 o 
 -10   0   2       16.29       14.47      5.92 o 
  -8   0   2      363.27      339.82     11.79 o 
  -6   0   2       58.86       57.69      4.93 o 
  -4   0   2     7663.51     8165.99    128.49 o 
   0   0   2       43.80       28.52      3.09 o 
   2   0   2     1142.14      946.57     11.27 o 
   4   0   2     1406.99     1560.24     32.48 o 
   6   0   2      147.88      153.74      7.34 o 
   8   0   2      101.58      111.83      9.74 o 
  10   0   2       33.11       23.30      7.71 o 
 -10   1   2       49.56       60.14      5.14 o 
  -9   1   2        5.76        5.20      2.64 o 
  -8   1   2        4.10        5.21      0.95 o 
  -7   1   2      439.97      395.37      6.82 o 
  -6   1   2       16.86       15.63      1.09 o 
  -5   1   2      924.21      889.15     11.05 o 
  -4   1   2       60.72       49.13      1.70 o 
  -3   1   2     1396.85     1402.29     14.84 o 
  -1   1   2      114.19       88.83      1.78 o 
   0   1   2     2470.43     2359.18     24.87 o 
   1   1   2       95.43      100.15      2.54 o 
   2   1   2      951.91      926.54      9.62 o 
   3   1   2      975.46     1045.70      8.81 o 
   4   1   2      172.77      179.93      6.49 o 
   5   1   2      570.48      601.83      9.68 o 
   6   1   2     1414.66     1496.09     38.58 o 
   7   1   2        0.11        4.02      1.33 o 
   8   1   2        0.06        2.50      1.03 o 
   9   1   2        1.25        3.83      3.52 o 
  10   1   2        1.86        8.41      2.80 o 
 -10   2   2       96.59       77.28     12.55 o 
  -9   2   2        0.61        4.86      1.67 o 
  -8   2   2        2.03        4.53      2.47 o 
  -7   2   2       20.56       22.15      2.45 o 
  -6   2   2       77.89       78.89      2.25 o 
  -5   2   2      428.83      410.50      6.60 o 
  -4   2   2       18.40       27.47      1.80 o 
  -3   2   2     1139.47     1092.83     28.09 o 
  -2   2   2     6124.35     6670.90     88.68 o 
  -1   2   2       19.08       23.01      1.30 o 
   0   2   2       52.98       38.87      0.99 o 
   1   2   2      302.38      270.35      4.58 o 
   2   2   2      396.50      382.57      4.16 o 
   3   2   2      922.17      898.42     10.61 o 
   4   2   2        0.13        3.40      0.87 o 
   5   2   2      142.94      140.11      3.34 o 
   6   2   2      124.79      133.43      4.59 o 
   7   2   2       20.07       23.35      2.21 o 
   8   2   2        3.94        7.48      2.48 o 
   9   2   2       31.92       34.24      3.04 o 
  10   2   2        1.88        8.40      2.91 o 
  -9   3   2       17.51       15.51      2.73 o 
  -8   3   2        5.59        5.88      4.55 o 
  -7   3   2        3.18        6.99      1.79 o 
  -6   3   2      117.28      119.18      3.73 o 
  -5   3   2      382.35      371.29     14.07 o 
  -4   3   2      805.47      801.54     11.26 o 
  -3   3   2       94.61      100.86      4.83 o 
  -2   3   2      989.58      959.46     16.38 o 
  -1   3   2       89.01       82.68      2.28 o 
   0   3   2      124.62      108.57      2.34 o 
   1   3   2     1981.41     1849.90     16.41 o 
   2   3   2      266.69      235.23      4.34 o 
   3   3   2      214.35      220.52      1.85 o 
   4   3   2        3.52        4.17      0.75 o 
   5   3   2       65.79       62.11      3.26 o 
   6   3   2       25.05       29.23      1.64 o 
   7   3   2       33.33       34.67      3.16 o 
   8   3   2        5.70        9.16      1.93 o 
   9   3   2       94.66       95.50      5.33 o 
  -9   4   2        5.92       10.01      2.19 o 
  -8   4   2       26.40       24.13      2.98 o 
  -7   4   2      232.70      241.57     13.94 o 
  -6   4   2       44.14       50.34      4.73 o 
  -5   4   2        0.01        3.46      2.43 o 
  -4   4   2       64.37       74.39      5.61 o 
  -3   4   2      479.86      497.25     17.59 o 
  -2   4   2      357.66      391.54      9.97 o 
  -1   4   2      522.43      563.97      9.76 o 
   0   4   2      818.36      806.57     11.83 o 
   1   4   2      877.11      922.47      9.45 o 
   2   4   2      142.34      154.79      1.48 o 
   3   4   2       78.36       76.29      2.45 o 
   4   4   2       13.61       16.81      1.09 o 
   5   4   2      781.20      803.61     25.23 o 
   6   4   2      115.05      114.60      3.40 o 
   7   4   2        0.87        3.36      0.77 o 
   8   4   2       15.17       15.69      2.58 o 
   9   4   2        9.95        6.41      1.84 o 
  -9   5   2        0.00        6.23      2.90 o 
  -8   5   2       29.64       37.87      4.63 o 
  -7   5   2        3.59        9.95      2.25 o 
  -6   5   2       16.06       19.36      3.81 o 
  -5   5   2        6.39        8.44      1.89 o 
  -4   5   2       41.48       45.00      7.48 o 
  -3   5   2     1233.13     1354.25     14.90 o 
  -2   5   2      400.35      388.70      7.16 o 
  -1   5   2      745.65      805.73      9.78 o 
   0   5   2      616.19      659.06      6.28 o 
   1   5   2       59.23       50.94      1.30 o 
   2   5   2      431.98      441.12      3.73 o 
   3   5   2      147.34      149.47      3.78 o 
   4   5   2      210.06      197.93      5.09 o 
   5   5   2       18.49       17.85      3.10 o 
   6   5   2       99.66       99.19      4.38 o 
   7   5   2      147.32      134.90      7.57 o 
   8   5   2        8.99        5.93      2.74 o 
   9   5   2        2.82        6.63      3.53 o 
  -9   6   2        5.43        5.97      2.67 o 
  -8   6   2       32.68       44.47      3.30 o 
  -7   6   2       39.52       40.37      4.04 o 
  -6   6   2       99.03      111.23      9.36 o 
  -5   6   2       63.25       63.22      4.60 o 
  -4   6   2       25.44       28.67      2.74 o 
  -3   6   2       30.55       30.92      3.55 o 
  -2   6   2      173.83      167.35      4.71 o 
  -1   6   2      486.87      493.46      9.18 o 
   0   6   2      680.67      741.58     18.51 o 
   1   6   2      774.52      849.59      9.51 o 
   2   6   2      532.20      604.68     12.41 o 
   3   6   2       28.89       34.60      2.39 o 
   4   6   2        3.30        5.80      0.89 o 
   5   6   2        1.71        3.01      0.92 o 
   6   6   2      182.24      180.22     12.75 o 
   7   6   2      518.26      544.61     17.76 o 
   8   6   2        2.35        7.16      2.02 o 
   9   6   2       10.46       13.84      3.21 o 
  -8   7   2        6.50        9.04      3.35 o 
  -7   7   2       37.59       36.27      4.28 o 
  -6   7   2       11.48       10.22      2.38 o 
  -5   7   2       17.55       24.29      3.40 o 
  -4   7   2      148.59      160.86     13.66 o 
  -3   7   2       13.45        9.39      0.88 o 
  -2   7   2       81.49       74.68      3.76 o 
  -1   7   2       71.05       57.78      3.39 o 
   0   7   2      129.02      136.42      4.24 o 
   1   7   2       14.32       21.96      3.61 o 
   2   7   2       90.44      100.45      4.13 o 
   3   7   2        8.57       10.97      1.07 o 
   4   7   2       58.18       71.70      3.54 o 
   5   7   2       77.20       66.88      5.05 o 
   6   7   2       70.05       76.49      5.19 o 
   7   7   2       43.28       65.52      7.83 o 
   8   7   2       17.10        6.77      6.54 o 
  -8   8   2        2.08        7.31      2.11 o 
  -7   8   2       79.55       80.76      5.40 o 
  -6   8   2       30.80       30.81      3.44 o 
  -5   8   2        1.65        2.36      1.21 o 
  -4   8   2       13.74       10.10      3.06 o 
  -3   8   2        0.84        4.40      1.26 o 
  -2   8   2        7.46       10.38      1.39 o 
  -1   8   2       79.10       78.20      4.21 o 
   0   8   2       11.17       14.08      1.61 o 
   1   8   2      247.01      233.64      9.47 o 
   2   8   2        8.47        5.29      1.15 o 
   3   8   2       17.90       20.49      2.27 o 
   4   8   2      464.64      496.46     14.71 o 
   5   8   2        6.53        7.42      2.78 o 
   6   8   2        0.05        4.90      1.62 o 
   7   8   2        1.60        6.96      3.16 o 
   8   8   2        4.84        7.86      2.12 o 
  -7   9   2        8.05        5.35      2.82 o 
  -6   9   2        6.00        9.73      3.20 o 
  -5   9   2       10.19       11.88      2.25 o 
  -4   9   2      253.75      264.72      6.80 o 
  -3   9   2        5.25        6.28      1.05 o 
  -2   9   2      111.81      103.14      5.45 o 
  -1   9   2        7.73        8.31      1.50 o 
   0   9   2     1038.31     1101.74     17.99 o 
   1   9   2      721.27      732.60     10.98 o 
   2   9   2      270.42      290.26      7.77 o 
   3   9   2      995.57     1002.25     31.03 o 
   4   9   2        0.86        3.54      0.76 o 
   5   9   2      241.45      274.00     11.39 o 
   6   9   2       41.06       47.39      5.61 o 
   7   9   2        4.53        4.16      1.84 o 
  -7  10   2       63.85       74.00      6.24 o 
  -6  10   2        0.90        4.62      1.91 o 
  -5  10   2      104.28      118.31      5.78 o 
  -4  10   2      334.96      335.15     13.04 o 
  -3  10   2       44.33       44.01      4.17 o 
  -2  10   2       77.35       74.52      4.66 o 
  -1  10   2      536.63      560.35     10.97 o 
   0  10   2        6.39       11.87      2.23 o 
   1  10   2      395.41      388.30      7.93 o 
   2  10   2       94.18       88.41      6.73 o 
   3  10   2      272.80      287.44      6.30 o 
   4  10   2      200.72      180.48      6.06 o 
   5  10   2       70.38       55.68      6.09 o 
   6  10   2       53.59       74.34      6.74 o 
   7  10   2        7.42       16.06      6.51 o 
  -6  11   2      130.80      139.43     11.81 o 
  -5  11   2      399.27      381.16     21.17 o 
  -4  11   2       12.37       15.88      6.70 o 
  -3  11   2       73.69       70.28      3.58 o 
  -2  11   2        1.34        2.61      1.14 o 
  -1  11   2        1.61        3.35      0.69 o 
   0  11   2      231.11      235.82      6.86 o 
   1  11   2      302.06      340.89      6.09 o 
   2  11   2       60.73       66.23      4.66 o 
   3  11   2       63.01       62.91      3.88 o 
   4  11   2       94.00      103.73     11.80 o 
   5  11   2        0.20        2.67      1.06 o 
   6  11   2        1.02        3.72      5.74 o 
  -5  12   2      127.50      132.32     11.07 o 
  -4  12   2        9.12       11.68      2.67 o 
  -3  12   2      175.59      195.79     10.09 o 
  -2  12   2       15.99       16.57      3.66 o 
  -1  12   2        3.69        3.32      0.77 o 
   0  12   2        0.04        2.72      0.54 o 
   1  12   2       26.53       30.84      2.79 o 
   2  12   2        1.14        3.60      1.74 o 
   3  12   2       49.92       39.77      3.55 o 
   4  12   2        0.02        1.93      1.77 o 
   5  12   2       29.63       26.72      3.49 o 
  -4  13   2       30.23       36.32      4.83 o 
  -3  13   2       29.38       28.70      3.30 o 
  -2  13   2       21.52       18.56      2.80 o 
  -1  13   2       78.81       77.17      5.61 o 
   0  13   2        9.75        5.01      1.97 o 
   1  13   2       28.74       27.53      3.91 o 
   2  13   2        1.76        3.48      1.42 o 
   3  13   2       10.53       14.58      2.44 o 
   4  13   2        0.10        3.63      1.17 o 
  -2  14   2       22.82       26.63      3.40 o 
  -1  14   2        2.53        4.56      2.60 o 
   0  14   2       37.72       45.36      3.51 o 
   1  14   2       14.79        9.93      1.91 o 
   2  14   2       38.63       38.89      7.78 o 
  -9   0   3       44.16       39.87      4.92 o 
  -7   0   3        5.79        7.60      1.75 o 
  -5   0   3     2642.45     2661.17     37.15 o 
  -3   0   3        8.74        4.78      0.50 o 
  -1   0   3     1445.52     1355.02     24.43 o 
   1   0   3    12090.05    12976.87     76.86 o 
   3   0   3      197.78      196.27      6.31 o 
   5   0   3     1116.26     1103.41     18.64 o 
   7   0   3        0.79        4.84      1.93 o 
   9   0   3        0.05        6.61      2.97 o 
 -10   1   3        5.51       12.72      3.82 o 
  -9   1   3       49.74       48.24      3.75 o 
  -8   1   3       17.16       15.59      2.25 o 
  -7   1   3      155.17      146.90      7.22 o 
  -6   1   3       10.88       10.71      0.86 o 
  -5   1   3      927.14      917.27     12.75 o 
  -4   1   3     2820.44     2803.33     19.11 o 
  -3   1   3      313.89      296.20      6.65 o 
  -2   1   3    24606.11    25276.22    326.95 o 
  -1   1   3      301.78      269.97      5.16 o 
   0   1   3     2905.90     2840.05     26.86 o 
   1   1   3      450.73      417.83      7.99 o 
   2   1   3       90.38       71.74      1.61 o 
   3   1   3      278.61      264.21      3.79 o 
   4   1   3        2.63        3.10      0.46 o 
   5   1   3      644.13      685.61     15.39 o 
   6   1   3      113.26      107.61      5.80 o 
   7   1   3      109.08      120.45      3.70 o 
   8   1   3       27.22       26.09      2.42 o 
   9   1   3        1.30        4.46      1.50 o 
  10   1   3        1.21        4.02      2.17 o 
 -10   2   3       10.12        8.49      3.53 o 
  -9   2   3       31.38       28.09      3.71 o 
  -8   2   3       60.89       61.46      6.30 o 
  -7   2   3        2.40        3.09      1.33 o 
  -6   2   3        0.64        4.42      1.76 o 
  -5   2   3       32.47       33.87      1.70 o 
  -4   2   3     1975.77     2024.63     15.28 o 
  -3   2   3      299.93      270.68      5.11 o 
  -2   2   3      235.80      213.52      5.09 o 
  -1   2   3     1771.48     1703.26     28.07 o 
   0   2   3       15.68       18.15      1.08 o 
   1   2   3     1364.98     1238.33     13.05 o 
   2   2   3      169.91      144.63      2.73 o 
   3   2   3      534.82      512.30      8.20 o 
   4   2   3      326.72      344.24      7.66 o 
   5   2   3      112.40      121.95      3.76 o 
   6   2   3       18.13       21.67      2.78 o 
   7   2   3      132.16      138.56      4.78 o 
   8   2   3        0.52        3.05      1.81 o 
   9   2   3       35.58       35.25      2.82 o 
  -9   3   3       46.15       44.37      3.65 o 
  -8   3   3        2.45        7.39      1.80 o 
  -7   3   3      152.20      154.05     12.52 o 
  -6   3   3        9.62        6.33      1.46 o 
  -5   3   3        8.27        8.53      1.42 o 
  -4   3   3       13.80       16.12      1.81 o 
  -3   3   3      154.54      148.78      3.53 o 
  -2   3   3      503.68      503.24     14.05 o 
  -1   3   3      679.01      657.06     11.30 o 
   0   3   3      507.76      461.07      8.69 o 
   1   3   3      145.69      132.78      2.54 o 
   2   3   3     1503.51     1638.11     18.78 o 
   3   3   3        3.41        4.32      0.42 o 
   4   3   3      414.16      387.46      6.43 o 
   5   3   3        4.80        5.07      1.07 o 
   6   3   3       40.40       45.11      5.41 o 
   7   3   3      114.33      128.77      6.35 o 
   8   3   3       71.29       72.57      4.55 o 
   9   3   3       31.96       30.82      6.26 o 
  -9   4   3      100.93       93.95      7.86 o 
  -8   4   3        2.41        8.43      2.01 o 
  -7   4   3       23.80       23.92      2.72 o 
  -6   4   3      286.08      287.63      8.80 o 
  -5   4   3        3.35        5.72      2.05 o 
  -4   4   3      675.83      703.40     19.12 o 
  -3   4   3       13.93       14.45      1.39 o 
  -2   4   3       14.81       14.70      0.85 o 
  -1   4   3       70.46       65.61      2.53 o 
   0   4   3      331.87      332.33      4.10 o 
   1   4   3      326.99      330.37      3.97 o 
   2   4   3     1247.76     1251.30     18.58 o 
   3   4   3     1356.70     1459.60     14.13 o 
   4   4   3      709.14      641.51      7.48 o 
   5   4   3       70.92       69.99      2.84 o 
   6   4   3       85.70       81.68      4.36 o 
   7   4   3       16.56       18.84      2.53 o 
   8   4   3      730.05      758.42     55.90 o 
   9   4   3      161.29      163.52      7.64 o 
  -9   5   3       10.63       11.02      3.14 o 
  -8   5   3        0.91        4.86      1.60 o 
  -7   5   3        1.11        8.92      2.08 o 
  -6   5   3       37.27       36.46      4.73 o 
  -5   5   3       92.98      100.59      5.27 o 
  -4   5   3      317.55      311.18      7.27 o 
  -3   5   3       98.99       98.57      2.58 o 
  -2   5   3      109.77       88.29      6.03 o 
  -1   5   3        4.55        8.01      0.74 o 
   0   5   3      254.87      273.05      2.87 o 
   1   5   3     2487.26     2776.32     38.47 o 
   2   5   3      221.38      244.73      2.99 o 
   3   5   3       22.25       24.09      1.79 o 
   4   5   3      387.87      386.13      6.82 o 
   5   5   3       87.35       87.75      3.70 o 
   6   5   3      150.57      149.41      7.39 o 
   7   5   3       27.65       27.17      3.74 o 
   8   5   3        1.41        5.31      3.45 o 
   9   5   3      264.00      222.52     32.38 o 
  -9   6   3       55.31       42.46      3.23 o 
  -8   6   3       24.26       20.18      3.19 o 
  -7   6   3        2.48        5.68      1.72 o 
  -6   6   3        0.10        1.91      1.52 o 
  -5   6   3       24.95       34.09      4.29 o 
  -4   6   3       93.58       89.68      6.96 o 
  -3   6   3      109.52      117.04      4.73 o 
  -2   6   3      546.24      562.62      6.87 o 
  -1   6   3      401.39      418.16      9.30 o 
   0   6   3     1122.25     1281.84     19.76 o 
   1   6   3       11.10        8.34      1.07 o 
   2   6   3       87.61       92.79      4.18 o 
   3   6   3      729.59      761.86     10.72 o 
   4   6   3      593.05      605.07     11.69 o 
   5   6   3      133.20      136.22      5.06 o 
   6   6   3       10.49       12.09      1.52 o 
   7   6   3       16.79       24.67      7.00 o 
   8   6   3       25.19       27.80      7.48 o 
   9   6   3      126.05      128.51      7.81 o 
  -8   7   3        2.73        4.62      1.70 o 
  -7   7   3       20.28       24.08      3.03 o 
  -6   7   3        3.66        6.35      3.11 o 
  -5   7   3        0.04        3.55      3.52 o 
  -4   7   3       44.67       51.29      4.00 o 
  -3   7   3      149.27      154.93      9.57 o 
  -2   7   3       19.52       17.73      2.58 o 
  -1   7   3      944.30     1046.06     16.04 o 
   0   7   3        7.00        4.07      0.72 o 
   1   7   3      161.74      146.10      5.89 o 
   2   7   3       17.24       19.77      1.63 o 
   3   7   3       11.11       15.39      1.11 o 
   4   7   3       72.57       78.35      3.78 o 
   5   7   3       74.85       73.44      9.06 o 
   6   7   3       65.51       66.56      5.26 o 
   7   7   3      363.66      382.85     16.51 o 
   8   7   3       10.17       14.52      2.51 o 
  -8   8   3       24.34       31.43     10.47 o 
  -7   8   3        5.70        4.19      1.39 o 
  -6   8   3       24.92       22.06      2.65 o 
  -5   8   3      103.21      124.43      5.25 o 
  -4   8   3        3.10        3.01      2.21 o 
  -3   8   3        3.24        5.10      1.26 o 
  -2   8   3        4.56        3.71      2.01 o 
  -1   8   3      156.26      151.79      3.84 o 
   0   8   3      146.22      138.92      7.84 o 
   1   8   3       15.29       16.44      2.29 o 
   2   8   3       74.42       67.11      3.14 o 
   3   8   3       48.83       40.02      2.31 o 
   4   8   3      141.95      130.44      9.67 o 
   5   8   3       13.71       14.99      2.50 o 
   6   8   3       56.05       59.64      6.32 o 
   7   8   3       24.08       25.22      4.58 o 
   8   8   3        5.66        5.68      1.61 o 
  -7   9   3        3.94        5.95      1.96 o 
  -6   9   3       10.79        8.83      1.74 o 
  -5   9   3       38.69       45.20      4.88 o 
  -4   9   3      182.37      167.18      8.85 o 
  -3   9   3       20.74       17.54      2.13 o 
  -2   9   3     1027.56     1067.40     15.49 o 
  -1   9   3      423.35      442.23      7.16 o 
   0   9   3        9.84       13.00      1.11 o 
   1   9   3      959.97     1074.92     15.51 o 
   2   9   3       48.98       41.87      4.73 o 
   3   9   3      781.77      845.20     25.98 o 
   4   9   3       54.22       45.47      3.41 o 
   5   9   3        3.53        8.31      5.07 o 
   6   9   3        7.75        8.20      3.69 o 
   7   9   3        7.40        9.46      2.20 o 
  -7  10   3       97.59      102.34      5.40 o 
  -6  10   3        9.26        8.09      1.83 o 
  -5  10   3        6.82       11.07      2.40 o 
  -4  10   3        6.91        3.85      2.25 o 
  -3  10   3       21.18       22.39      3.93 o 
  -2  10   3       27.93       26.77      2.58 o 
  -1  10   3      227.97      240.43      5.33 o 
   0  10   3        2.77        4.43      0.90 o 
   1  10   3      143.57      148.02      3.77 o 
   2  10   3        0.63        2.64      1.05 o 
   3  10   3       84.32       79.22      7.12 o 
   4  10   3       26.19       18.20      3.83 o 
   5  10   3       71.33       71.72      8.58 o 
   6  10   3       39.22       42.36      6.82 o 
   7  10   3      148.68      178.05     19.79 o 
  -6  11   3       23.46       22.15      3.90 o 
  -5  11   3      230.53      230.91     14.53 o 
  -4  11   3       72.10       70.99      6.78 o 
  -3  11   3      214.88      225.85      9.89 o 
  -2  11   3        0.00        2.52      2.44 o 
  -1  11   3        6.14        6.41      1.51 o 
   0  11   3      253.08      253.91      4.44 o 
   1  11   3       69.83       61.42      3.96 o 
   2  11   3       22.67       21.10      1.90 o 
   3  11   3        3.98        2.86      2.01 o 
   4  11   3        8.03        2.41      2.32 o 
   5  11   3       36.83       31.93      4.81 o 
   6  11   3      133.51      160.58     14.31 o 
  -5  12   3        9.71        9.78      2.24 o 
  -4  12   3        0.49        3.86      4.16 o 
  -3  12   3        0.03        4.68      1.62 o 
  -2  12   3       17.79       14.26      2.64 o 
  -1  12   3       28.55       29.12      2.72 o 
   0  12   3      117.54      105.98      6.99 o 
   1  12   3       70.28       64.47      5.24 o 
   2  12   3        1.46        3.68      1.04 o 
   3  12   3        0.70        2.23      0.77 o 
   4  12   3        3.36        1.42      0.98 o 
   5  12   3        0.13        2.16      0.58 o 
  -4  13   3        0.39        3.35      3.07 o 
  -3  13   3       50.39       50.31      6.63 o 
  -2  13   3       37.59       35.07      2.40 o 
  -1  13   3        3.24        2.60      1.40 o 
   0  13   3       32.36       25.37      3.21 o 
   1  13   3        2.92        4.25      1.26 o 
   2  13   3       19.08       20.38      4.93 o 
   3  13   3        2.73        5.17      1.36 o 
   4  13   3       35.64       43.62     14.77 o 
  -2  14   3        0.65        1.89      0.70 o 
  -1  14   3       29.13       34.47      5.85 o 
   0  14   3       22.09       19.35      4.14 o 
   1  14   3       47.64       56.66      6.50 o 
 -10   0   4       63.30       37.44      5.35 o 
  -8   0   4      167.62      166.87      7.61 o 
  -6   0   4      171.44      162.92      8.04 o 
  -4   0   4     3086.29     2967.57    160.60 o 
  -2   0   4     1085.12      987.31     19.81 o 
   0   0   4      379.33      449.99      9.48 o 
   2   0   4     1254.90     1109.88     13.08 o 
   4   0   4     3265.30     3505.45     54.69 o 
   6   0   4        1.61        2.94      1.50 o 
   8   0   4      239.08      242.57     11.16 o 
 -10   1   4       33.30       34.23      3.64 o 
  -9   1   4      184.29      170.31     13.02 o 
  -8   1   4       67.85       70.32      3.34 o 
  -7   1   4       46.79       48.70      3.14 o 
  -6   1   4      420.74      418.01      8.97 o 
  -5   1   4     1126.63     1112.13     15.39 o 
  -4   1   4     5953.06     6322.60     60.82 o 
  -3   1   4      220.04      169.86      2.69 o 
  -2   1   4        5.43        8.76      0.69 o 
  -1   1   4        0.31        2.82      0.54 o 
   0   1   4      416.13      364.76      5.81 o 
   1   1   4     3517.52     3519.49     43.35 o 
   2   1   4     1446.46     1606.26      8.79 o 
   3   1   4       34.56       34.47      1.20 o 
   4   1   4     1888.41     2026.68     16.28 o 
   5   1   4        5.08        6.84      1.25 o 
   6   1   4       21.93       26.45      3.27 o 
   7   1   4        0.18        3.77      1.09 o 
   8   1   4       27.08       25.60      2.32 o 
   9   1   4        1.43        4.07      1.83 o 
  -9   2   4      139.13      137.86     11.40 o 
  -8   2   4       11.81       11.96      2.69 o 
  -7   2   4       18.74       18.67      2.25 o 
  -6   2   4      911.04      873.45     15.39 o 
  -5   2   4       11.26       11.16      1.97 o 
  -4   2   4      160.96      157.13      4.39 o 
  -3   2   4      322.26      306.22      4.11 o 
  -2   2   4      437.71      443.45     10.31 o 
  -1   2   4        0.03        1.41      0.57 o 
   0   2   4     1319.57     1251.28     19.27 o 
   1   2   4       24.48       21.68      1.03 o 
   2   2   4      636.96      643.01      7.88 o 
   3   2   4      106.35      120.19      2.30 o 
   4   2   4       18.19       19.01      1.19 o 
   5   2   4       45.08       44.23      2.47 o 
   6   2   4       37.88       39.94      2.52 o 
   7   2   4       33.17       33.67      2.32 o 
   8   2   4       72.13       65.75      2.63 o 
   9   2   4       47.21       48.32      3.39 o 
  -9   3   4        0.65        5.07      2.11 o 
  -8   3   4       15.80       15.96      2.70 o 
  -7   3   4        4.49        5.39      2.61 o 
  -6   3   4       37.50       40.37      3.30 o 
  -5   3   4      727.23      739.55     12.54 o 
  -4   3   4     1953.35     2083.38     24.82 o 
  -3   3   4        1.66        5.12      0.86 o 
  -2   3   4        0.95        1.97      0.35 o 
  -1   3   4        1.72        3.02      0.46 o 
   0   3   4      247.97      225.64      5.21 o 
   1   3   4        0.80        2.39      0.65 o 
   2   3   4      100.82       81.39      1.99 o 
   3   3   4      247.40      263.87      4.96 o 
   4   3   4      418.60      436.13      5.89 o 
   5   3   4        8.13        9.46      0.78 o 
   6   3   4        0.23        1.84      0.69 o 
   7   3   4        0.25        4.06      1.41 o 
   8   3   4       10.08       12.97      1.72 o 
   9   3   4      131.48      134.76      4.58 o 
  -9   4   4       19.40       22.35      4.51 o 
  -8   4   4       16.64       15.88      2.33 o 
  -7   4   4       34.57       37.98      5.81 o 
  -6   4   4       83.93       91.59      7.21 o 
  -5   4   4        4.98        6.17      1.38 o 
  -4   4   4      233.92      269.96      7.54 o 
  -3   4   4      204.43      202.64      2.71 o 
  -2   4   4      253.80      252.44      7.75 o 
  -1   4   4      110.93       96.35      1.73 o 
   0   4   4       36.08       42.86      2.02 o 
   1   4   4     4504.96     4757.63     56.07 o 
   2   4   4      342.09      330.19      4.71 o 
   3   4   4     1087.83     1169.75     11.87 o 
   4   4   4      106.09       93.29      2.12 o 
   5   4   4       74.52       73.86      4.04 o 
   6   4   4       10.59        6.89      1.11 o 
   7   4   4       91.69       98.66      2.46 o 
   8   4   4       20.53       16.20      3.05 o 
   9   4   4       70.35       81.02      4.72 o 
  -9   5   4        3.53        6.18      1.99 o 
  -8   5   4       13.30       12.84      2.17 o 
  -7   5   4       48.39       51.34      7.94 o 
  -6   5   4        9.40        9.59      3.47 o 
  -5   5   4      156.14      162.49      5.65 o 
  -4   5   4        0.25        3.36      1.47 o 
  -3   5   4      230.88      234.83      4.76 o 
  -2   5   4       33.50       27.86      3.14 o 
  -1   5   4     1128.87     1094.02     29.71 o 
   0   5   4        4.95        4.23      0.88 o 
   1   5   4       75.96       72.71      3.39 o 
   2   5   4        0.04        2.58      0.39 o 
   3   5   4      510.08      534.33      7.41 o 
   4   5   4      272.49      273.61      5.48 o 
   5   5   4      222.30      210.22      6.01 o 
   6   5   4      120.20      128.31      4.41 o 
   7   5   4      302.62      319.75     12.03 o 
   8   5   4       92.81       93.30      7.09 o 
   9   5   4        6.39       10.04      3.77 o 
  -9   6   4        5.66        6.24      2.24 o 
  -8   6   4        6.14       10.93      2.35 o 
  -7   6   4        3.05        4.27      2.27 o 
  -6   6   4       36.25       38.87      4.48 o 
  -5   6   4      112.57      119.16      5.74 o 
  -4   6   4       82.52       85.13      5.71 o 
  -3   6   4       42.16       54.20      3.32 o 
  -2   6   4      478.27      529.83     13.64 o 
  -1   6   4      132.71      150.29      4.47 o 
   0   6   4      611.00      691.85      8.49 o 
   1   6   4        0.72        3.67      0.88 o 
   2   6   4        0.12        5.88      1.24 o 
   3   6   4      504.98      526.61     10.22 o 
   4   6   4      849.24      852.36     15.73 o 
   5   6   4        0.10        1.35      1.38 o 
   6   6   4      125.81      130.33      6.99 o 
   7   6   4        0.02        3.44      2.05 o 
   8   6   4       31.97       29.72      4.05 o 
  -8   7   4       20.31       16.02      2.76 o 
  -7   7   4        0.02        7.86      1.85 o 
  -6   7   4        2.24        5.87      1.50 o 
  -5   7   4        0.01        5.83      1.68 o 
  -4   7   4       13.57       13.58      2.50 o 
  -3   7   4        9.96        9.89      1.08 o 
  -2   7   4      247.05      226.41      4.38 o 
  -1   7   4        4.71        9.36      0.86 o 
   0   7   4      253.69      255.85      7.28 o 
   1   7   4       49.40       41.81      1.99 o 
   2   7   4      105.09      112.58      7.12 o 
   3   7   4      167.54      166.97      7.17 o 
   4   7   4        0.04        2.90      1.21 o 
   5   7   4      687.06      719.72     13.79 o 
   6   7   4       34.74       32.79      3.25 o 
   7   7   4       39.79       35.46      4.58 o 
   8   7   4        7.70        3.88      1.91 o 
  -8   8   4       18.18        8.08      1.98 o 
  -7   8   4       62.18       59.77      7.01 o 
  -6   8   4        2.90        6.44      2.07 o 
  -5   8   4        3.29        6.75      4.98 o 
  -4   8   4       25.67       24.98      2.41 o 
  -3   8   4      348.36      357.36     10.22 o 
  -2   8   4      838.38      863.18     29.63 o 
  -1   8   4       63.38       65.00      5.48 o 
   0   8   4      105.34      103.79      3.10 o 
   1   8   4      125.50      113.93      2.88 o 
   2   8   4      386.31      420.19      7.47 o 
   3   8   4       80.09       77.48      4.39 o 
   4   8   4        5.42        3.96      1.07 o 
   5   8   4       62.18       58.06      4.21 o 
   6   8   4       62.85       68.25      6.83 o 
   7   8   4       33.50       38.28      5.98 o 
   8   8   4       12.70       13.55      3.80 o 
  -7   9   4        0.39        3.16      1.35 o 
  -6   9   4      138.24      135.99      7.99 o 
  -5   9   4       28.61       35.01      4.55 o 
  -4   9   4      143.74      140.31     11.63 o 
  -3   9   4      141.78      164.82      6.52 o 
  -2   9   4      160.62      170.00      7.75 o 
  -1   9   4     1426.68     1528.13     30.07 o 
   0   9   4       16.63       11.61      3.06 o 
   1   9   4     1079.31     1128.41     36.53 o 
   2   9   4      281.43      268.64      6.96 o 
   3   9   4        3.47        3.94      1.37 o 
   4   9   4       33.56       29.10      2.16 o 
   5   9   4        0.75        2.58      0.96 o 
   6   9   4       53.37       57.56      6.66 o 
   7   9   4       42.18       51.41     11.96 o 
  -7  10   4       61.67       79.87      6.70 o 
  -6  10   4        2.60        4.41      1.67 o 
  -5  10   4       49.81       63.22      4.23 o 
  -4  10   4        0.64        4.97      1.41 o 
  -3  10   4       40.26       36.79      4.04 o 
  -2  10   4       89.76       95.62      5.47 o 
  -1  10   4       52.09       53.79      3.53 o 
   0  10   4      764.82      789.21     15.07 o 
   1  10   4       22.09       16.15      2.41 o 
   2  10   4       12.27       13.38      1.50 o 
   3  10   4      119.49       98.90      4.46 o 
   4  10   4        9.60        5.62      1.90 o 
   5  10   4        5.01        5.60      1.31 o 
   6  10   4       97.37       94.53      7.81 o 
   7  10   4       52.44       54.54     12.16 o 
  -6  11   4        5.24        7.61      2.50 o 
  -5  11   4       35.73       33.12     13.14 o 
  -4  11   4        0.22        4.22      1.24 o 
  -3  11   4       94.35       82.77      5.58 o 
  -2  11   4        4.19        4.12      0.96 o 
  -1  11   4        0.24        2.35      1.00 o 
   0  11   4        8.86        6.77      1.13 o 
   1  11   4       88.03       87.84      8.26 o 
   2  11   4      125.10      106.56      7.27 o 
   3  11   4       80.77       71.53      2.84 o 
   4  11   4        0.51        1.84      1.15 o 
   5  11   4       12.50        7.66      5.80 o 
   6  11   4       38.28       22.80     11.07 o 
  -5  12   4        9.52        5.02      2.35 o 
  -4  12   4        9.35       10.36      2.07 o 
  -3  12   4        0.87        5.01      1.26 o 
  -2  12   4       67.51       68.20      7.33 o 
  -1  12   4        5.78        5.47      1.62 o 
   0  12   4        3.35        3.24      0.66 o 
   1  12   4       62.82       59.03      4.63 o 
   2  12   4        1.58        2.87      0.69 o 
   3  12   4        2.17        2.36      0.57 o 
   4  12   4        0.83        2.35      0.75 o 
   5  12   4        9.24        5.55      2.25 o 
  -4  13   4       41.71       44.72      6.96 o 
  -3  13   4        0.10        3.24      0.81 o 
  -2  13   4        7.44        9.01      3.99 o 
  -1  13   4        3.54        3.23      0.77 o 
   0  13   4       94.35      103.09      7.35 o 
   1  13   4       59.54       53.63      6.40 o 
   2  13   4       14.02        7.38      2.47 o 
   3  13   4       33.75       39.24      4.87 o 
  -1  14   4       37.62       35.48      3.45 o 
   0  14   4        0.17        3.05      1.23 o 
   1  14   4        0.49        2.07      0.67 o 
  -9   0   5       84.75      104.17     10.70 o 
  -7   0   5       19.59       21.36      2.82 o 
  -5   0   5      730.39      708.14     33.53 o 
  -3   0   5       12.03       13.00      2.15 o 
  -1   0   5      101.78      120.76      4.97 o 
   1   0   5     3350.89     3514.30     40.43 o 
   3   0   5      156.85      182.98      6.59 o 
   5   0   5       22.36       24.68      2.11 o 
   7   0   5       19.66       18.59      4.83 o 
   9   0   5       75.61       79.13      8.12 o 
  -9   1   5       74.13       71.56      5.84 o 
  -8   1   5        7.11        2.89      1.76 o 
  -7   1   5      372.67      345.59      7.19 o 
  -6   1   5     1293.41     1274.16     23.02 o 
  -5   1   5      141.90      135.09      6.10 o 
  -4   1   5      282.90      298.99      6.49 o 
  -3   1   5      820.68      766.89     12.31 o 
  -2   1   5      710.78      709.69      8.92 o 
  -1   1   5     1120.55     1047.99     15.35 o 
   0   1   5      751.30      671.47      6.24 o 
   2   1   5     1677.44     1805.91      9.20 o 
   3   1   5     1942.64     2029.50     13.20 o 
   4   1   5       26.26       31.76      2.34 o 
   5   1   5       26.63       26.78      1.71 o 
   6   1   5        5.67        5.48      1.04 o 
   7   1   5        2.59        7.07      1.76 o 
   8   1   5       17.07       21.24      3.46 o 
   9   1   5       81.06       84.92      3.32 o 
  -9   2   5       55.66       58.39      5.59 o 
  -8   2   5        1.54        8.63      1.84 o 
  -7   2   5       99.98       98.67      4.94 o 
  -6   2   5      269.20      248.41      6.46 o 
  -5   2   5        2.62        5.89      1.38 o 
  -4   2   5     3438.71     3513.68     78.30 o 
  -3   2   5       18.46       13.13      0.66 o 
  -2   2   5       19.57       28.21      1.25 o 
  -1   2   5      725.42      674.54     10.30 o 
   0   2   5      396.70      397.83      6.75 o 
   1   2   5     1306.22     1299.15     10.83 o 
   2   2   5       33.40       26.89      1.06 o 
   3   2   5      608.54      703.89      6.30 o 
   4   2   5      263.60      271.11      5.06 o 
   5   2   5       57.74       67.51      4.50 o 
   6   2   5       26.94       28.17      2.81 o 
   7   2   5        1.45        5.36      1.41 o 
   8   2   5        9.48        9.00      1.40 o 
   9   2   5        2.92        4.01      1.44 o 
  -9   3   5       72.87       68.77      6.74 o 
  -8   3   5       63.17       70.27      4.63 o 
  -7   3   5        0.14        8.41      3.81 o 
  -6   3   5      353.28      321.86      4.61 o 
  -5   3   5      133.45      133.46      2.83 o 
  -4   3   5      535.64      537.82      7.89 o 
  -3   3   5       30.88       26.99      1.26 o 
  -2   3   5      213.00      208.33      5.82 o 
  -1   3   5      237.30      224.19      5.13 o 
   0   3   5      112.29      118.91      4.78 o 
   1   3   5     1537.56     1567.85     24.32 o 
   2   3   5        0.04        3.01      0.22 o 
   3   3   5      534.87      563.40      6.40 o 
   4   3   5      221.08      244.42      8.60 o 
   5   3   5       23.10       22.18      2.02 o 
   6   3   5      494.21      513.39     13.10 o 
   7   3   5       19.21       17.28      2.10 o 
   8   3   5      154.48      148.81      4.73 o 
   9   3   5      100.88       79.91      3.77 o 
  -9   4   5        0.00        3.63      1.95 o 
  -8   4   5        0.11        2.70      1.79 o 
  -7   4   5       90.75       85.08      4.96 o 
  -6   4   5        1.06        2.26      1.20 o 
  -5   4   5        7.87        9.01      1.57 o 
  -4   4   5       24.84       20.59      2.15 o 
  -3   4   5      665.27      706.25     27.31 o 
  -2   4   5      519.95      522.09     13.70 o 
  -1   4   5      618.69      644.31     13.15 o 
   0   4   5     2719.64     2803.40     46.04 o 
   1   4   5     1249.72     1316.82     21.95 o 
   2   4   5        2.49        5.85      0.80 o 
   3   4   5        0.11        2.36      0.51 o 
   4   4   5      212.11      208.79      5.26 o 
   5   4   5      476.31      448.16     17.86 o 
   6   4   5       57.09       60.80      5.32 o 
   7   4   5      675.08      664.86     26.68 o 
   8   4   5      146.07      143.33     12.64 o 
   9   4   5       66.88       75.61      7.62 o 
  -9   5   5        1.42        3.96      1.69 o 
  -8   5   5       38.85       38.44      4.99 o 
  -7   5   5        0.05        3.94      1.40 o 
  -6   5   5       14.32       14.26      3.21 o 
  -5   5   5       15.71       22.16      4.23 o 
  -4   5   5       18.20       19.02      1.28 o 
  -3   5   5       53.82       52.33      2.52 o 
  -2   5   5      130.33      128.67      6.79 o 
  -1   5   5       54.64       60.37      3.31 o 
   0   5   5      378.41      360.33      5.01 o 
   1   5   5      122.46      148.27      4.10 o 
   2   5   5      225.68      209.46      5.12 o 
   3   5   5      150.65      151.11      3.06 o 
   4   5   5      365.48      368.44      6.10 o 
   5   5   5      289.49      267.82     11.59 o 
   6   5   5      397.54      397.40     14.74 o 
   7   5   5       12.50       14.38      1.49 o 
   8   5   5       14.22       13.16      2.38 o 
   9   5   5      355.41      350.74     17.54 o 
  -9   6   5        2.37        3.94      3.35 o 
  -8   6   5        1.29        1.68      1.26 o 
  -7   6   5       27.58       24.21      3.24 o 
  -6   6   5      231.99      244.53      6.79 o 
  -5   6   5      306.38      330.96      7.05 o 
  -4   6   5      232.52      233.43      3.89 o 
  -3   6   5      811.30      869.62     14.76 o 
  -2   6   5      166.71      171.21      6.81 o 
  -1   6   5      295.43      287.88      7.33 o 
   0   6   5       98.47       89.15      4.71 o 
   1   6   5       59.01       58.11      3.64 o 
   2   6   5     1826.84     1750.34     38.48 o 
   3   6   5       18.60       12.99      1.96 o 
   4   6   5      266.69      272.17     10.17 o 
   5   6   5      105.49      101.70      4.68 o 
   6   6   5       11.83       12.78      1.70 o 
   7   6   5      578.95      638.77     43.52 o 
   8   6   5        3.53        4.25      3.92 o 
  -8   7   5        3.72        6.53      1.86 o 
  -7   7   5        8.91        7.94      2.02 o 
  -6   7   5        4.14        7.78      2.51 o 
  -5   7   5       19.29       21.21      2.35 o 
  -4   7   5      273.19      294.00      6.65 o 
  -3   7   5      162.67      162.66      8.65 o 
  -2   7   5      104.37      114.31      4.13 o 
  -1   7   5      583.72      555.39     16.57 o 
   0   7   5      251.14      248.33      5.41 o 
   1   7   5       31.29       24.75      2.11 o 
   2   7   5      401.93      398.73      7.13 o 
   3   7   5      853.66      860.62     12.64 o 
   4   7   5       18.02       13.16      1.96 o 
   5   7   5      167.69      191.91      9.08 o 
   6   7   5        0.00        1.48      0.72 o 
   7   7   5        2.13        3.15      3.31 o 
   8   7   5       79.37       80.93      7.98 o 
  -8   8   5        0.51        6.01      2.84 o 
  -7   8   5        2.97        4.42      1.33 o 
  -6   8   5       48.49       48.77      5.11 o 
  -5   8   5       92.89       96.11      3.40 o 
  -4   8   5      410.96      445.89      8.95 o 
  -3   8   5       54.19       55.35      2.64 o 
  -2   8   5        5.46        4.01      0.75 o 
  -1   8   5      617.78      628.20     10.76 o 
   0   8   5        4.84        7.79      2.35 o 
   1   8   5      619.06      606.60     10.34 o 
   2   8   5      114.57      108.31      5.16 o 
   3   8   5       16.39       17.91      1.94 o 
   4   8   5       94.80       88.02      5.43 o 
   5   8   5      261.10      285.22     10.36 o 
   6   8   5      111.44      103.88      7.17 o 
   7   8   5       28.90       31.96      5.44 o 
   8   8   5       29.12       28.53      4.12 o 
  -7   9   5        0.78        5.49      1.73 o 
  -6   9   5       78.94       89.88      8.59 o 
  -5   9   5       38.22       41.12      7.82 o 
  -4   9   5      116.82      116.41     15.54 o 
  -3   9   5      290.44      302.34     13.12 o 
  -2   9   5       15.60       12.26      2.38 o 
  -1   9   5      121.55      124.03      3.26 o 
   0   9   5      119.65      107.80      4.03 o 
   1   9   5      619.96      598.60     12.29 o 
   2   9   5       14.24       15.91      1.81 o 
   3   9   5        0.70        4.96      1.48 o 
   4   9   5       10.04        8.42      1.25 o 
   5   9   5       98.68       93.93     12.96 o 
   6   9   5       27.77       33.93      4.83 o 
   7   9   5        0.34        5.04      2.79 o 
  -6  10   5       17.66       22.07      4.96 o 
  -5  10   5       10.65       18.23      3.52 o 
  -4  10   5       32.71       29.24      4.79 o 
  -3  10   5       73.44       58.60      4.62 o 
  -2  10   5      167.13      172.58      9.34 o 
  -1  10   5       12.75        8.53      2.34 o 
   0  10   5       13.75       13.09      2.14 o 
   1  10   5        2.42        1.72      0.49 o 
   2  10   5        0.00        3.51      0.70 o 
   3  10   5      199.31      204.17      6.81 o 
   4  10   5      129.04      126.93      4.19 o 
   5  10   5       34.04       28.70      3.73 o 
   6  10   5        0.99        6.79      5.35 o 
  -6  11   5        0.25        2.12      1.85 o 
  -5  11   5       70.04       70.51      6.93 o 
  -4  11   5        1.63        3.04      1.14 o 
  -3  11   5       46.10       65.17     11.02 o 
  -2  11   5        0.13        1.62      0.85 o 
  -1  11   5      292.47      299.01      9.13 o 
   0  11   5      107.84      106.41      4.92 o 
   1  11   5        1.92        5.33      2.28 o 
   2  11   5        4.98        4.17      0.81 o 
   3  11   5        0.02        2.93      0.83 o 
   4  11   5       16.08       16.81      3.86 o 
   5  11   5       38.36       32.84      8.60 o 
  -5  12   5        9.04        3.59      2.16 o 
  -4  12   5       15.84       17.23      2.86 o 
  -3  12   5       26.91       30.04      8.53 o 
  -2  12   5       57.40       51.51      2.92 o 
  -1  12   5       42.63       39.24      3.87 o 
   0  12   5        3.69        2.15      0.83 o 
   1  12   5        9.81        3.32      0.69 o 
   2  12   5       20.12       10.47      3.79 o 
   3  12   5        1.99        2.67      0.57 o 
   4  12   5       31.53        9.75     11.29 o 
  -3  13   5        0.74        2.14      1.85 o 
  -2  13   5       23.96       27.03      3.37 o 
  -1  13   5        0.10        2.96      0.70 o 
   0  13   5       40.37       49.00      6.07 o 
   1  13   5        3.21        3.31      0.95 o 
   2  13   5        6.00        6.30      4.39 o 
   3  13   5        0.04        1.49      0.68 o 
  -8   0   6       24.41       19.87      2.98 o 
  -6   0   6       43.95       32.99      3.04 o 
  -4   0   6     1115.72     1134.72     19.32 o 
  -2   0   6       86.96       75.63      3.10 o 
   0   0   6      299.88      349.64      5.08 o 
   2   0   6     1702.61     1828.01     19.07 o 
   4   0   6       80.22       66.62      4.02 o 
   6   0   6        0.13        1.36      1.38 o 
   8   0   6        0.72        4.26      1.50 o 
  -9   1   6       28.73       22.90      4.53 o 
  -8   1   6      162.70      150.89     15.43 o 
  -7   1   6      166.36      175.74     10.23 o 
  -6   1   6       15.32       14.79      1.12 o 
  -5   1   6      290.48      283.03      5.29 o 
  -4   1   6      103.58      107.00      1.85 o 
  -3   1   6       31.22       25.51      1.59 o 
  -2   1   6      344.29      315.88      4.57 o 
  -1   1   6        0.39        3.54      0.60 o 
   0   1   6     2818.78     2988.27     41.17 o 
   1   1   6      211.42      208.27      6.44 o 
   2   1   6       50.19       50.14      5.72 o 
   3   1   6      157.19      170.49      5.86 o 
   4   1   6       48.18       34.41      1.78 o 
   5   1   6       47.76       55.64      3.37 o 
   6   1   6      155.12      137.73      7.37 o 
   7   1   6        1.70        7.53      1.53 o 
   8   1   6        6.21        8.12      1.65 o 
   9   1   6       15.20       14.50      2.04 o 
  -9   2   6       11.00       12.40      3.20 o 
  -8   2   6       25.93       22.65      3.05 o 
  -7   2   6      418.33      371.34     17.12 o 
  -6   2   6     1074.83     1045.86     13.35 o 
  -5   2   6        1.30        4.22      0.74 o 
  -4   2   6      386.36      398.71      9.68 o 
  -3   2   6      309.60      293.94      3.12 o 
  -2   2   6      754.14      764.76     26.25 o 
  -1   2   6        2.98        2.75      0.43 o 
   0   2   6      179.23      241.56      5.15 o 
   1   2   6       49.99       43.94      2.20 o 
   2   2   6     2901.59     3256.96     34.99 o 
   3   2   6      481.16      509.17      5.51 o 
   4   2   6       73.59       58.56      2.48 o 
   5   2   6        3.74        3.52      0.64 o 
   6   2   6       28.01       21.75      2.88 o 
   7   2   6      283.63      271.03     10.89 o 
   8   2   6      201.45      197.39     12.16 o 
   9   2   6      119.03      111.12      5.19 o 
  -9   3   6       39.20       35.50      4.51 o 
  -8   3   6      337.85      318.65     15.85 o 
  -7   3   6      122.66      102.33      5.96 o 
  -6   3   6      950.21      952.49     12.09 o 
  -5   3   6      320.84      308.81      5.04 o 
  -4   3   6      266.99      240.02      4.18 o 
  -3   3   6       30.02       30.73      2.69 o 
  -2   3   6      609.61      597.21     12.03 o 
  -1   3   6     1338.66     1348.34     24.97 o 
   0   3   6        2.59        5.83      0.94 o 
   1   3   6      615.34      698.11      9.90 o 
   2   3   6      141.44      146.37      4.47 o 
   3   3   6       77.40       91.54      3.14 o 
   4   3   6       32.91       33.74      2.11 o 
   5   3   6       63.31       62.69      2.91 o 
   6   3   6      319.09      299.23     12.06 o 
   7   3   6      132.85      138.57      7.76 o 
   8   3   6       19.74       21.86      2.42 o 
   9   3   6       16.65       20.62      7.54 o 
  -9   4   6        8.39        7.90      2.12 o 
  -8   4   6      101.85       85.96      4.16 o 
  -7   4   6       34.81       37.17      3.37 o 
  -6   4   6       49.90       48.81      4.11 o 
  -5   4   6       90.01       89.50      3.50 o 
  -4   4   6       18.28       23.98      1.68 o 
  -3   4   6        9.07        6.96      1.16 o 
  -2   4   6       57.39       56.50      3.16 o 
  -1   4   6     1826.36     1971.50     55.82 o 
   0   4   6      222.38      217.00      8.01 o 
   1   4   6      141.44      128.53      3.56 o 
   2   4   6       25.57       19.17      1.07 o 
   3   4   6      105.49       95.06      2.68 o 
   4   4   6      127.88      131.90      5.08 o 
   5   4   6       50.79       52.59      3.81 o 
   6   4   6       66.58       59.82      4.26 o 
   7   4   6      399.85      408.49     17.32 o 
   8   4   6       49.46       42.85      4.20 o 
   9   4   6       41.21       38.88      3.81 o 
  -9   5   6        3.77        9.86      2.56 o 
  -8   5   6        4.35        7.69      2.85 o 
  -7   5   6       11.10        9.29      2.07 o 
  -6   5   6       43.93       37.51      2.94 o 
  -5   5   6        0.31        1.21      1.16 o 
  -4   5   6       13.48       10.36      1.25 o 
  -3   5   6        2.20        4.14      1.67 o 
  -2   5   6        4.07        4.10      1.59 o 
  -1   5   6      303.28      307.19      6.83 o 
   0   5   6        1.29        2.22      0.49 o 
   1   5   6        1.81        4.04      0.52 o 
   2   5   6      461.33      429.33      7.50 o 
   3   5   6       59.84       48.40      4.04 o 
   4   5   6      519.25      513.18     11.09 o 
   5   5   6       15.06       13.94      2.26 o 
   6   5   6      678.88      708.90     13.89 o 
   7   5   6      272.83      295.75     14.06 o 
   8   5   6       28.11       30.17      4.20 o 
  -8   6   6       14.64       12.79      2.94 o 
  -7   6   6       11.50       14.95      2.75 o 
  -6   6   6        4.14        6.94      2.39 o 
  -5   6   6        0.06        3.74      1.28 o 
  -4   6   6      340.91      359.62      5.72 o 
  -3   6   6      149.52      159.76      7.01 o 
  -2   6   6       33.02       32.45      1.97 o 
  -1   6   6       75.78       54.34      2.77 o 
   0   6   6       84.82       82.36      3.84 o 
   1   6   6       47.49       53.99      2.52 o 
   2   6   6      176.40      174.33      3.88 o 
   3   6   6       54.46       54.09      2.30 o 
   4   6   6      372.90      381.59     11.09 o 
   5   6   6      686.13      730.23     16.31 o 
   6   6   6      140.32      146.58     11.17 o 
   7   6   6        5.89        8.14      2.05 o 
   8   6   6       90.96       88.11      5.00 o 
  -8   7   6       60.04       54.61      4.60 o 
  -7   7   6        3.55        8.11      2.33 o 
  -6   7   6        8.23       10.32      2.80 o 
  -5   7   6       16.37       25.61      4.60 o 
  -4   7   6      200.24      229.72      5.82 o 
  -3   7   6       61.34       72.66      3.73 o 
  -2   7   6      111.78      120.56      9.16 o 
  -1   7   6       92.44       80.02      3.84 o 
   0   7   6      237.79      245.45      5.63 o 
   1   7   6      138.20      140.84      4.93 o 
   2   7   6      333.44      335.89      5.39 o 
   3   7   6      289.07      275.85      4.72 o 
   4   7   6       78.80       72.00      7.27 o 
   5   7   6       76.97       85.29      5.48 o 
   6   7   6        0.25        2.43      1.03 o 
   7   7   6       27.95       34.23      5.51 o 
   8   7   6      365.21      468.48     22.83 o 
  -8   8   6       34.91       36.62      3.59 o 
  -7   8   6        2.82        4.75      1.50 o 
  -6   8   6      330.71      344.68     11.34 o 
  -5   8   6        1.38        6.48      2.24 o 
  -4   8   6      723.21      813.50     17.59 o 
  -3   8   6      700.51      725.75     28.55 o 
  -2   8   6      140.98      150.58      3.57 o 
  -1   8   6      735.34      757.70     11.41 o 
   0   8   6       47.57       37.74      2.50 o 
   1   8   6      332.68      336.44      5.69 o 
   2   8   6       23.93       22.41      1.31 o 
   3   8   6      286.88      264.99      7.87 o 
   4   8   6       92.60       81.83      4.56 o 
   5   8   6      224.31      229.10      9.05 o 
   6   8   6       98.40      111.69      8.00 o 
   7   8   6        3.01        6.79      2.86 o 
  -7   9   6       42.75       43.73      5.16 o 
  -6   9   6       18.93       12.90      4.19 o 
  -5   9   6      137.69      159.24      8.25 o 
  -4   9   6       20.37       34.57      3.50 o 
  -3   9   6       17.84       17.04      2.98 o 
  -2   9   6      499.62      541.79     11.19 o 
  -1   9   6       64.43       65.42      3.41 o 
   0   9   6       69.10       62.05      2.13 o 
   1   9   6       15.15       17.52      1.64 o 
   2   9   6       19.75       17.12      2.41 o 
   3   9   6      417.88      397.28      8.86 o 
   4   9   6      338.99      323.83     11.98 o 
   5   9   6       19.12       12.23      2.97 o 
   6   9   6        0.10        2.06      3.23 o 
   7   9   6        4.48       10.74      3.68 o 
  -6  10   6        5.09        8.12      4.80 o 
  -5  10   6       10.85       17.74      2.88 o 
  -4  10   6        4.22        4.46      0.98 o 
  -3  10   6       13.12        8.23      3.11 o 
  -2  10   6       49.02       38.18      6.94 o 
  -1  10   6       16.62       13.33      2.19 o 
   0  10   6       64.64       49.83      3.00 o 
   1  10   6       94.44       96.25      2.77 o 
   2  10   6       40.27       33.78      4.35 o 
   3  10   6       10.31        5.82      1.09 o 
   4  10   6       30.59       24.07      3.10 o 
   5  10   6        6.60        3.92      2.50 o 
   6  10   6        0.11        5.97      4.62 o 
  -5  11   6        7.52        9.35      4.25 o 
  -4  11   6       16.89       12.20      6.41 o 
  -3  11   6        3.50        3.90      1.39 o 
  -2  11   6       63.91       54.91      5.54 o 
  -1  11   6       54.72       59.55      5.78 o 
   0  11   6        0.92        1.92      0.87 o 
   1  11   6      103.77       92.44      6.66 o 
   2  11   6        4.82        3.22      0.60 o 
   3  11   6       88.46       84.25      3.11 o 
   4  11   6       20.60       12.61      2.45 o 
   5  11   6       52.22       39.44     12.12 o 
  -4  12   6       38.08       35.49      7.82 o 
  -3  12   6        5.50        8.20      1.70 o 
  -2  12   6       42.64       41.89      2.90 o 
  -1  12   6       54.34       44.85      5.77 o 
   0  12   6        1.04        3.74      1.45 o 
   1  12   6        0.85        3.18      0.74 o 
   2  12   6       13.26       17.48      3.59 o 
   3  12   6       45.53       40.79      8.05 o 
   4  12   6       50.92       47.18     11.05 o 
  -3  13   6       95.33      101.33     12.72 o 
  -2  13   6       81.86       87.41      8.39 o 
  -1  13   6       57.39       46.41      6.80 o 
   0  13   6        1.11        3.02      0.64 o 
   1  13   6       69.03       87.49     10.78 o 
   2  13   6        0.18        1.96      0.48 o 
   3  13   6       22.50       23.76      4.83 o 
  -9   0   7        4.85       20.82      6.58 o 
  -7   0   7      404.44      356.19     30.28 o 
  -5   0   7       67.90       76.23      5.36 o 
  -3   0   7        5.21        4.11      1.04 o 
  -1   0   7     1749.17     1697.31     24.96 o 
   1   0   7     4055.41     4552.72     31.66 o 
   3   0   7        9.22        7.17      0.86 o 
   5   0   7        1.19        1.21      0.99 o 
   7   0   7      144.19      153.80      4.40 o 
   9   0   7       10.08       14.14      5.76 o 
  -9   1   7        1.36        4.65      2.23 o 
  -8   1   7       42.21       40.38      4.52 o 
  -7   1   7       11.33        7.57      1.16 o 
  -6   1   7      201.13      178.98      3.27 o 
  -5   1   7        0.00        3.35      0.93 o 
  -4   1   7      136.66      128.99      5.35 o 
  -3   1   7       40.71       47.70      2.61 o 
  -2   1   7      154.14      150.83      3.79 o 
  -1   1   7       28.24       26.20      1.23 o 
   0   1   7        0.72        1.95      0.52 o 
   1   1   7       12.52       12.30      0.53 o 
   2   1   7      101.85      105.87      4.39 o 
   3   1   7      122.57       97.15      3.02 o 
   4   1   7       42.77       40.12      1.81 o 
   5   1   7       13.36       11.34      1.23 o 
   6   1   7      155.40      164.16     11.20 o 
   7   1   7       48.45       48.13      3.27 o 
   8   1   7       63.39       68.87      4.28 o 
   9   1   7       11.11        9.69      2.15 o 
  -9   2   7       41.97       31.92      2.52 o 
  -8   2   7      491.52      440.36     13.87 o 
  -7   2   7       21.26       23.89      1.89 o 
  -6   2   7      227.62      206.17      4.91 o 
  -5   2   7      191.66      180.63      6.03 o 
  -4   2   7      170.40      169.48      3.53 o 
  -3   2   7      140.15      126.43      2.65 o 
  -2   2   7        9.72       10.06      0.94 o 
  -1   2   7      303.39      287.12      5.82 o 
   0   2   7     1399.96     1446.75     29.59 o 
   1   2   7       65.34       68.08      4.50 o 
   2   2   7      334.95      379.27      6.29 o 
   3   2   7       11.65        9.39      2.29 o 
   4   2   7       78.67       72.73      3.58 o 
   5   2   7      104.54      121.57      6.05 o 
   6   2   7      399.53      435.18     11.74 o 
   7   2   7       60.19       60.42      3.65 o 
   8   2   7      141.23      149.92     10.94 o 
   9   2   7       20.05       11.83      5.92 o 
  -9   3   7        0.75        4.11      1.95 o 
  -8   3   7       79.81       63.91      4.93 o 
  -7   3   7       20.83       14.97      1.90 o 
  -6   3   7        1.58        4.11      3.08 o 
  -5   3   7       59.14       55.73      2.69 o 
  -4   3   7       97.97       94.39      2.32 o 
  -3   3   7       38.78       32.73      2.01 o 
  -2   3   7      843.60      866.17     15.96 o 
  -1   3   7     4429.09     4770.19     76.97 o 
   0   3   7      947.18      998.24     18.48 o 
   1   3   7      312.08      368.70      6.88 o 
   2   3   7      120.42      102.48      2.12 o 
   3   3   7      449.56      441.54      8.80 o 
   4   3   7       34.81       32.62      1.94 o 
   5   3   7      239.97      232.92      7.44 o 
   6   3   7        7.11        8.41      1.48 o 
   7   3   7      451.35      462.37     17.82 o 
   8   3   7      145.38      136.91      6.82 o 
   9   3   7       14.81        8.19      6.57 o 
  -9   4   7        0.02        4.35      2.18 o 
  -8   4   7       57.35       57.09      5.73 o 
  -7   4   7        1.28        8.28      2.00 o 
  -6   4   7      237.29      241.38      5.26 o 
  -5   4   7        6.87        9.06      1.45 o 
  -4   4   7      146.56      130.44      2.94 o 
  -3   4   7      114.72      107.81      2.42 o 
  -2   4   7      343.69      322.91      4.73 o 
  -1   4   7        0.25        1.21      0.50 o 
   0   4   7       11.80        9.48      0.74 o 
   1   4   7      234.35      239.05      6.52 o 
   2   4   7     1477.62     1515.74     21.85 o 
   3   4   7      398.26      399.44     18.11 o 
   4   4   7      407.63      397.70      9.20 o 
   5   4   7       91.49       90.48      2.44 o 
   6   4   7       17.56       19.57      2.65 o 
   7   4   7      270.13      273.08      8.91 o 
   8   4   7        0.20        5.64      2.05 o 
  -8   5   7        2.35        6.34      1.73 o 
  -7   5   7        5.45        9.55      3.65 o 
  -6   5   7        6.30       12.63      2.41 o 
  -5   5   7       28.45       21.61      2.08 o 
  -4   5   7        0.46        2.83      1.46 o 
  -3   5   7       18.31       17.66      1.46 o 
  -2   5   7        8.37        9.33      1.89 o 
  -1   5   7      203.93      198.00      7.08 o 
   0   5   7      410.08      407.68     12.48 o 
   1   5   7      292.93      289.07     10.33 o 
   2   5   7        9.83       11.06      1.47 o 
   3   5   7        7.76        5.30      0.51 o 
   4   5   7       30.80       32.25      3.06 o 
   5   5   7      697.39      733.15     17.70 o 
   6   5   7       32.60       30.07      2.56 o 
   7   5   7      150.66      154.43     10.82 o 
   8   5   7      159.94      176.56     18.99 o 
  -8   6   7        2.78        5.47      1.75 o 
  -7   6   7      156.73      159.88      7.97 o 
  -6   6   7       38.55       40.62      3.96 o 
  -5   6   7        0.01        2.67      0.79 o 
  -4   6   7       26.11       27.81      2.68 o 
  -3   6   7      167.32      176.86      4.96 o 
  -2   6   7      167.67      145.10      9.92 o 
  -1   6   7       29.32       19.54      2.10 o 
   0   6   7       10.58        8.08      1.76 o 
   1   6   7       34.19       24.11      1.45 o 
   2   6   7      324.93      299.32      6.45 o 
   3   6   7       88.16       77.45      3.05 o 
   4   6   7      109.12      119.20      9.98 o 
   5   6   7      481.72      490.61     21.69 o 
   6   6   7        8.58        6.58      1.91 o 
   7   6   7        8.95       13.39      2.98 o 
   8   6   7      107.03      119.83     11.14 o 
  -8   7   7       16.54       23.53      4.23 o 
  -7   7   7      120.93      120.80      6.50 o 
  -6   7   7        0.86        3.97      1.96 o 
  -5   7   7      763.45      842.66     12.78 o 
  -4   7   7       40.07       46.17      3.07 o 
  -3   7   7        8.40        8.00      1.64 o 
  -2   7   7      421.13      400.89      7.49 o 
  -1   7   7        3.74        6.36      0.95 o 
   0   7   7     1365.85     1371.01     19.60 o 
   1   7   7      314.54      340.49      9.29 o 
   2   7   7      281.27      282.21      4.74 o 
   3   7   7      368.32      344.29      5.25 o 
   4   7   7      242.33      231.76      9.00 o 
   5   7   7      140.74      151.39      5.17 o 
   6   7   7       18.40       15.76      2.98 o 
   7   7   7        1.14        4.95      4.61 o 
   8   7   7        4.45        3.80      5.19 o 
  -7   8   7       99.65       93.17      3.91 o 
  -6   8   7      198.40      225.92     10.92 o 
  -5   8   7      141.36      151.81     12.07 o 
  -4   8   7        3.74        7.55      2.69 o 
  -3   8   7      834.87      905.50     19.94 o 
  -2   8   7      445.41      455.61      8.60 o 
  -1   8   7      653.54      666.40     11.05 o 
   0   8   7        1.60        4.06      1.02 o 
   1   8   7      603.29      635.19     10.03 o 
   2   8   7        3.02        4.43      0.64 o 
   3   8   7       69.36       76.99      9.78 o 
   4   8   7      128.52      116.50      7.48 o 
   5   8   7       46.00       34.12      5.82 o 
   6   8   7       26.41       28.84      5.14 o 
   7   8   7        0.01        3.51      3.09 o 
  -7   9   7        3.98        6.93      1.95 o 
  -6   9   7        2.02        5.53      1.51 o 
  -5   9   7        5.65        9.68      5.02 o 
  -4   9   7      157.38      200.45      7.52 o 
  -3   9   7        1.03        3.24      1.71 o 
  -2   9   7        9.77        9.43      1.34 o 
  -1   9   7        0.04        2.34      0.64 o 
   0   9   7        2.18        2.11      0.53 o 
   1   9   7        2.01        2.92      0.71 o 
   2   9   7       23.83       15.19      1.47 o 
   3   9   7        0.79        2.91      0.60 o 
   4   9   7       20.11       13.76      2.61 o 
   5   9   7       62.09       61.65      8.58 o 
   6   9   7       29.88       37.50      3.72 o 
  -6  10   7        0.09        4.32      1.41 o 
  -5  10   7        0.18        6.55      2.16 o 
  -4  10   7       47.29       54.43     10.11 o 
  -3  10   7      102.35      102.88      9.57 o 
  -2  10   7        5.82        5.40      0.92 o 
  -1  10   7        8.99        6.51      1.06 o 
   0  10   7        6.54        6.19      1.52 o 
   1  10   7       38.44       35.44      3.34 o 
   2  10   7       17.63       11.93      2.41 o 
   3  10   7       54.81       44.04      4.08 o 
   4  10   7        0.36        2.57      0.65 o 
   5  10   7        3.02        4.24      1.33 o 
   6  10   7        2.20        5.37      5.43 o 
  -5  11   7       10.49       23.97      7.55 o 
  -4  11   7        0.25        2.11      0.86 o 
  -3  11   7        5.85        8.41      3.32 o 
  -2  11   7      158.65      166.11     12.41 o 
  -1  11   7       41.45       48.74      7.83 o 
   0  11   7        1.70        3.03      1.06 o 
   1  11   7       23.23       16.45      4.08 o 
   2  11   7        8.56        4.76      0.79 o 
   3  11   7        5.29        6.50      1.39 o 
   4  11   7       36.45       40.21      9.03 o 
   5  11   7        0.95        2.75      1.68 o 
  -4  12   7       10.54       14.19      6.02 o 
  -3  12   7       29.21       35.65      6.18 o 
  -2  12   7      122.46      137.07     11.62 o 
  -1  12   7        0.36        2.56      1.02 o 
   0  12   7       10.05        6.71      1.66 o 
   1  12   7       28.42       35.58      6.62 o 
   2  12   7       42.31       39.84      2.72 o 
   3  12   7        0.35        2.78      2.14 o 
   4  12   7       44.63       38.21     16.06 o 
  -2  13   7       10.57        7.57      2.60 o 
  -1  13   7        5.31        4.16      2.66 o 
   0  13   7        5.55        3.88      2.98 o 
   1  13   7       15.69        9.91      1.81 o 
   2  13   7       71.15       77.81      6.36 o 
  -8   0   8       32.92       25.85      3.65 o 
  -6   0   8        0.72        2.91      1.43 o 
  -4   0   8      141.84      119.83      4.36 o 
  -2   0   8      661.05      660.70     32.75 o 
   0   0   8       53.28       53.58      2.60 o 
   2   0   8        5.95        9.91      0.96 o 
   4   0   8      427.25      422.11     15.03 o 
   6   0   8      112.85      108.63      8.87 o 
   8   0   8       42.71       33.25      3.88 o 
  -9   1   8        1.03        6.90     10.41 o 
  -8   1   8        0.92        4.32      1.40 o 
  -7   1   8       69.97       77.05      5.76 o 
  -6   1   8       38.23       37.08      5.03 o 
  -5   1   8        2.86        5.99      1.13 o 
  -4   1   8      215.68      196.06      4.49 o 
  -3   1   8       20.15       20.17      1.41 o 
  -2   1   8       24.83       26.09      1.46 o 
  -1   1   8      845.62      846.08      6.47 o 
   0   1   8      576.19      629.36      4.91 o 
   1   1   8      151.87      154.17      4.69 o 
   2   1   8      183.78      156.99      3.11 o 
   3   1   8        9.81        9.53      0.55 o 
   4   1   8       91.79       95.87      1.97 o 
   5   1   8      158.78      153.53      7.56 o 
   6   1   8       51.39       53.45      3.01 o 
   7   1   8      144.64      135.65      7.11 o 
   8   1   8       29.34       27.38      3.80 o 
   9   1   8        2.14        3.31      2.12 o 
  -9   2   8      155.11      137.60     36.64 o 
  -8   2   8      225.78      176.94      9.40 o 
  -7   2   8      228.71      211.63      6.43 o 
  -6   2   8        2.29        6.73      1.29 o 
  -5   2   8      128.47      119.75      4.03 o 
  -4   2   8        2.57        3.56      0.63 o 
  -3   2   8      122.42      114.17      2.59 o 
  -2   2   8     1066.62     1015.92     10.53 o 
  -1   2   8      611.36      675.51     13.45 o 
   0   2   8      564.18      615.24     11.90 o 
   1   2   8      428.28      477.19      6.04 o 
   2   2   8       18.41       22.31      1.67 o 
   3   2   8       56.53       71.45      4.20 o 
   4   2   8      313.49      292.86     10.71 o 
   5   2   8       52.71       41.96      3.55 o 
   6   2   8      237.14      251.96      8.51 o 
   7   2   8        5.12        7.45      1.53 o 
   8   2   8       17.26       24.57      3.76 o 
   9   2   8       34.60       32.09      5.61 o 
  -9   3   8       12.39       17.69      5.87 o 
  -8   3   8       48.53       53.53      3.45 o 
  -7   3   8       59.22       59.80      7.15 o 
  -6   3   8      230.45      208.14      4.86 o 
  -5   3   8      134.21      127.57      4.55 o 
  -4   3   8      722.25      736.46     11.05 o 
  -3   3   8      675.10      721.85     11.37 o 
  -2   3   8        0.75        1.44      0.72 o 
  -1   3   8        4.86        9.23      1.83 o 
   0   3   8     1134.18     1127.89     14.18 o 
   1   3   8       28.53       39.47      1.91 o 
   2   3   8      215.48      202.56     11.42 o 
   3   3   8      199.55      179.15      4.94 o 
   4   3   8       32.42       28.50      2.52 o 
   5   3   8     1848.49     1734.92     65.94 o 
   6   3   8       20.10       14.86      1.72 o 
   7   3   8       33.91       30.51      4.08 o 
   8   3   8        6.03        5.16      1.54 o 
  -9   4   8       16.93       10.82      2.51 o 
  -8   4   8      300.47      291.78     13.83 o 
  -7   4   8        2.22        4.31      1.32 o 
  -6   4   8       56.29       43.91      4.21 o 
  -5   4   8       25.34       47.91     10.19 o 
  -4   4   8        1.62        2.01      0.95 o 
  -3   4   8       32.37       28.33      1.72 o 
  -2   4   8       36.76       37.84      2.05 o 
  -1   4   8       50.39       34.95      3.41 o 
   0   4   8       42.88       50.34      2.75 o 
   1   4   8      156.24      157.80      2.78 o 
   2   4   8      245.47      215.04     14.08 o 
   3   4   8      114.07      120.35     11.72 o 
   4   4   8      432.07      484.37     17.79 o 
   5   4   8       41.91       41.11      2.47 o 
   6   4   8      171.76      186.70     12.05 o 
   7   4   8       22.08       18.75      6.26 o 
   8   4   8       36.39       36.11      9.54 o 
  -8   5   8       54.49       56.71      5.11 o 
  -7   5   8      111.79      129.00      6.85 o 
  -6   5   8        5.78        5.66      1.88 o 
  -5   5   8      112.31      120.35      6.72 o 
  -4   5   8       89.39       84.63      4.63 o 
  -3   5   8      119.39      125.18      5.17 o 
  -2   5   8      588.58      599.42     11.74 o 
  -1   5   8      296.08      304.57     11.58 o 
   0   5   8        1.02        2.49      0.45 o 
   1   5   8        3.33        4.34      1.07 o 
   2   5   8      352.29      342.55      6.86 o 
   3   5   8      632.11      636.19     12.68 o 
   4   5   8        0.95        4.31      2.59 o 
   5   5   8      395.08      418.72     10.47 o 
   6   5   8      116.73      120.09     14.27 o 
   7   5   8       59.32       59.30      6.52 o 
   8   5   8        0.35        3.46      1.84 o 
  -8   6   8       74.16       65.77      5.50 o 
  -7   6   8        5.25        5.74      2.50 o 
  -6   6   8       52.96       57.71      4.19 o 
  -5   6   8       19.76       19.64      2.18 o 
  -4   6   8       10.59       10.36      1.18 o 
  -3   6   8      189.92      193.92      3.31 o 
  -2   6   8      272.87      268.36     10.37 o 
  -1   6   8        2.23        5.03      0.59 o 
   0   6   8       24.17       15.48      2.26 o 
   1   6   8      492.13      498.02     13.32 o 
   2   6   8        5.23        6.80      0.57 o 
   3   6   8      312.05      317.78      4.48 o 
   4   6   8      642.58      655.70     23.95 o 
   5   6   8       22.42       25.86      3.60 o 
   6   6   8        0.44        4.52      2.04 o 
   7   6   8       10.97       12.85      3.51 o 
   8   6   8       37.39       38.08      3.44 o 
  -8   7   8       49.48       43.04      3.19 o 
  -7   7   8        0.00        2.94      1.21 o 
  -6   7   8      460.74      481.39     24.92 o 
  -5   7   8      108.79      123.70     13.46 o 
  -4   7   8       55.37       59.43      3.22 o 
  -3   7   8      267.19      289.82      5.40 o 
  -2   7   8      153.29      150.36      6.49 o 
  -1   7   8      238.19      244.55      5.24 o 
   0   7   8      503.18      513.71     10.88 o 
   1   7   8       10.81       10.38      0.88 o 
   2   7   8      919.70      931.17     17.30 o 
   3   7   8      155.35      147.20      3.38 o 
   4   7   8      197.43      164.17     12.25 o 
   5   7   8       31.06       36.37      6.53 o 
   6   7   8       41.63       35.51      4.87 o 
   7   7   8       28.16       37.74      5.13 o 
  -7   8   8       27.11       26.00      3.83 o 
  -6   8   8        3.18        8.60      3.13 o 
  -5   8   8        4.56        7.01      2.19 o 
  -4   8   8        5.56        5.90      1.47 o 
  -3   8   8      227.38      227.03     13.81 o 
  -2   8   8      119.07      109.18      7.45 o 
  -1   8   8      126.00      118.48      5.35 o 
   0   8   8        3.20        5.27      0.86 o 
   1   8   8     1539.00     1482.76     39.92 o 
   2   8   8       41.24       30.15      2.69 o 
   3   8   8      196.63      169.03      6.64 o 
   4   8   8        7.65        5.46      1.32 o 
   5   8   8       86.68       84.40      5.65 o 
   6   8   8       94.62      136.13     18.09 o 
   7   8   8       13.84       15.69      4.86 o 
  -6   9   8        7.79        7.26      4.01 o 
  -5   9   8       94.74       92.46      5.03 o 
  -4   9   8      172.57      221.73     38.45 o 
  -3   9   8        0.26        2.29      1.08 o 
  -2   9   8        0.34        2.14      0.50 o 
  -1   9   8       66.17       62.67      3.51 o 
   0   9   8      138.19      132.37      4.44 o 
   1   9   8        0.55        3.05      1.65 o 
   2   9   8      376.43      374.66      8.85 o 
   3   9   8      110.67       98.22      4.32 o 
   4   9   8       18.58       21.35      3.76 o 
   5   9   8        0.22        1.59      0.61 o 
   6   9   8       27.76       40.77      5.73 o 
  -6  10   8        6.55       12.50      2.90 o 
  -5  10   8        3.74        4.57      2.14 o 
  -4  10   8        4.24        3.05      1.45 o 
  -3  10   8        0.56        1.61      1.25 o 
  -2  10   8        7.32        5.08      2.03 o 
  -1  10   8      101.71       96.30      3.75 o 
   0  10   8       40.13       30.29      3.28 o 
   1  10   8       52.55       40.74      3.31 o 
   2  10   8       18.03       10.22      2.45 o 
   3  10   8        5.69        6.19      1.24 o 
   4  10   8        8.01        4.34      1.35 o 
   5  10   8        1.00        2.22      1.60 o 
  -5  11   8       61.43       74.76      5.62 o 
  -4  11   8       12.79       12.07      2.09 o 
  -3  11   8        0.02        3.02      1.48 o 
  -2  11   8        0.08        1.65      0.45 o 
  -1  11   8       13.97       12.83      2.31 o 
   0  11   8        0.41        1.97      0.56 o 
   1  11   8       89.31      101.02      4.17 o 
   2  11   8        2.17        2.15      0.56 o 
   3  11   8        7.28        7.60      3.59 o 
   4  11   8        9.01        3.02      0.59 o 
  -3  12   8       94.72       98.42      8.44 o 
  -2  12   8        2.65        5.44      2.30 o 
  -1  12   8       23.41       19.04      2.50 o 
   0  12   8        4.96        4.59      1.28 o 
   1  12   8       14.75       11.54      1.81 o 
   2  12   8        1.25        2.65      1.12 o 
   3  12   8        0.17        2.30      1.50 o 
  -1  13   8       49.08       46.98     10.38 o 
   0  13   8       57.99       61.53      8.56 o 
   1  13   8       54.35       46.59      7.06 o 
  -9   0   9       51.35       53.39      6.99 o 
  -7   0   9       11.65       13.06      2.12 o 
  -5   0   9        0.71        3.15      1.13 o 
  -3   0   9       13.93       12.86      2.36 o 
  -1   0   9       30.52       34.21      2.51 o 
   1   0   9       36.32       27.92      2.13 o 
   3   0   9       43.20       37.47      2.74 o 
   5   0   9      181.48      164.00     17.14 o 
   7   0   9      164.56      154.22     11.06 o 
  -9   1   9       58.96       58.01      6.71 o 
  -8   1   9        5.92        8.02      3.37 o 
  -7   1   9       10.70       12.48      1.58 o 
  -6   1   9       16.15       17.88      2.74 o 
  -5   1   9       17.46       17.74      2.06 o 
  -4   1   9       58.49       64.41      3.04 o 
  -3   1   9        8.37       10.94      3.71 o 
  -2   1   9       77.55       75.52      3.73 o 
  -1   1   9      328.42      332.35      3.95 o 
   0   1   9       15.17       15.63      0.97 o 
   1   1   9      319.04      308.16      4.08 o 
   2   1   9        7.81       10.09      1.43 o 
   3   1   9      162.32      143.44      3.89 o 
   4   1   9      273.54      254.14      8.60 o 
   5   1   9       50.75       41.86      3.65 o 
   6   1   9      142.82      144.68      5.36 o 
   7   1   9        0.01        5.18      2.27 o 
   8   1   9       42.55       38.50      7.93 o 
  -9   2   9        5.52        8.71      3.24 o 
  -8   2   9        8.97        8.63      2.77 o 
  -7   2   9        9.23        7.80      1.57 o 
  -6   2   9       66.10       59.10      3.21 o 
  -5   2   9       12.10        9.26      1.39 o 
  -4   2   9      261.80      258.61      5.11 o 
  -3   2   9     1001.53     1011.61     24.31 o 
  -2   2   9      776.88      851.98     14.84 o 
  -1   2   9       76.93       82.55      5.14 o 
   0   2   9      376.23      387.73      9.30 o 
   1   2   9       13.50       14.55      1.21 o 
   2   2   9      305.07      264.68     12.43 o 
   3   2   9       14.93       10.05      1.46 o 
   4   2   9      457.82      405.70     22.18 o 
   5   2   9      929.84      879.94     31.16 o 
   6   2   9      346.14      360.62     10.43 o 
   7   2   9        2.00        3.41      2.01 o 
   8   2   9        3.99        9.99      7.55 o 
  -8   3   9       88.17       76.38      6.46 o 
  -7   3   9       29.78       29.11      3.25 o 
  -6   3   9       10.01       10.72      1.46 o 
  -5   3   9       37.28       32.40      3.06 o 
  -4   3   9      226.88      212.04      6.06 o 
  -3   3   9       52.97       51.28      3.11 o 
  -2   3   9       29.01       32.22      2.07 o 
  -1   3   9      175.62      174.56      7.66 o 
   0   3   9      169.88      196.80      5.38 o 
   1   3   9      281.65      279.75     10.07 o 
   2   3   9      184.45      155.40      5.17 o 
   3   3   9      996.82     1025.33     22.77 o 
   4   3   9       23.15       19.38      2.21 o 
   5   3   9        0.07        1.77      1.18 o 
   6   3   9      170.87      168.34      6.53 o 
   7   3   9      101.05       96.73      4.25 o 
   8   3   9       82.92       86.47      4.55 o 
  -8   4   9        8.46        9.61      2.18 o 
  -7   4   9      118.91      114.72      9.09 o 
  -6   4   9       15.19       16.36      1.87 o 
  -5   4   9        4.31        5.38      1.16 o 
  -4   4   9        7.60        8.63      1.95 o 
  -3   4   9       72.95       73.64      3.67 o 
  -2   4   9      118.87      127.60      3.60 o 
  -1   4   9      178.82      178.55     11.32 o 
   0   4   9      617.15      623.58      9.83 o 
   1   4   9       31.85       31.67      1.82 o 
   2   4   9       42.54       41.93      2.96 o 
   3   4   9       72.43       59.50      5.91 o 
   4   4   9      440.09      470.39     16.94 o 
   5   4   9      664.57      672.98     16.88 o 
   6   4   9       80.84       66.48      4.73 o 
   7   4   9       57.62       46.89      3.70 o 
   8   4   9        0.88        2.25      2.19 o 
  -8   5   9       13.81        9.01      2.69 o 
  -7   5   9        5.92       11.61      2.14 o 
  -6   5   9       10.52       10.54      1.85 o 
  -5   5   9        3.88        5.71      1.05 o 
  -4   5   9       57.99       58.40      4.08 o 
  -3   5   9        2.78        6.21      0.98 o 
  -2   5   9        0.21        4.09      1.16 o 
  -1   5   9       20.43       21.34      1.80 o 
   0   5   9      195.96      189.07      5.30 o 
   1   5   9        8.58        8.61      0.64 o 
   2   5   9      462.27      435.65     12.72 o 
   3   5   9      170.39      159.94      5.75 o 
   4   5   9      141.36      148.18      6.91 o 
   5   5   9       53.78       51.95      6.92 o 
   6   5   9        0.34        2.65      1.17 o 
   7   5   9        5.41        3.94      3.35 o 
   8   5   9       72.54       77.97      5.51 o 
  -8   6   9       11.84       10.70      2.50 o 
  -7   6   9       67.13       78.76      5.55 o 
  -6   6   9        0.00        5.52      1.48 o 
  -5   6   9       40.54       38.06      2.64 o 
  -4   6   9       76.43       77.60      4.61 o 
  -3   6   9      214.09      203.12      6.53 o 
  -2   6   9      190.07      166.32      5.15 o 
  -1   6   9       16.39       13.42      0.99 o 
   0   6   9       17.81       17.23      1.38 o 
   1   6   9      724.00      685.60     13.19 o 
   2   6   9      390.87      408.31      5.52 o 
   3   6   9       10.30        6.78      1.21 o 
   4   6   9      248.15      236.79     22.63 o 
   5   6   9       76.07       66.77      5.51 o 
   6   6   9      365.98      414.44     19.16 o 
   7   6   9        7.63       11.06      3.79 o 
  -7   7   9        2.33        6.49      2.30 o 
  -6   7   9        0.11        3.26      1.61 o 
  -5   7   9      105.26      103.69     10.59 o 
  -4   7   9       15.01       18.95      3.75 o 
  -3   7   9      128.28      121.10      4.27 o 
  -2   7   9      206.71      227.75      5.60 o 
  -1   7   9      117.08      113.05      6.29 o 
   0   7   9      242.87      281.35      8.19 o 
   1   7   9       66.40       55.70      5.54 o 
   2   7   9      259.01      244.49      7.92 o 
   3   7   9      806.77      810.02     18.23 o 
   4   7   9       14.40        8.59      1.60 o 
   5   7   9       31.76       25.76      3.53 o 
   6   7   9        7.90        8.54      1.71 o 
   7   7   9        3.56        9.72      2.94 o 
  -7   8   9      124.53      112.68     10.27 o 
  -6   8   9      124.77      127.85     19.73 o 
  -5   8   9      108.27      117.65      7.82 o 
  -4   8   9      256.52      251.23      9.50 o 
  -3   8   9       20.14       11.65      3.05 o 
  -2   8   9      253.36      256.59     13.47 o 
  -1   8   9      168.32      188.56      9.18 o 
   0   8   9       10.69       13.64      2.02 o 
   1   8   9      135.98      109.63      6.21 o 
   2   8   9       58.56       70.71      3.66 o 
   3   8   9        8.16        5.91      3.27 o 
   4   8   9       59.29       60.38     11.14 o 
   5   8   9       10.33       13.53      3.21 o 
   6   8   9       24.43       20.77      4.41 o 
  -6   9   9       83.63       93.16      7.29 o 
  -5   9   9        2.21        6.30      3.09 o 
  -4   9   9       29.67       32.07      6.50 o 
  -3   9   9        4.29        6.60      1.31 o 
  -2   9   9       22.12       27.48      3.52 o 
  -1   9   9      209.36      222.31      3.89 o 
   0   9   9        6.91        4.80      0.78 o 
   1   9   9       12.28       13.49      2.13 o 
   2   9   9       59.14       40.98      3.22 o 
   3   9   9        1.03        1.91      0.46 o 
   4   9   9       19.55       13.63      5.82 o 
   5   9   9        5.90        4.41      1.86 o 
   6   9   9       24.44       24.32      4.52 o 
  -5  10   9        3.74        3.34      3.11 o 
  -4  10   9       74.89       83.34      4.74 o 
  -3  10   9        7.08        6.30      1.99 o 
  -2  10   9        0.63        2.11      0.68 o 
  -1  10   9       77.05       70.67      8.10 o 
   0  10   9        1.34        2.35      0.78 o 
   1  10   9      154.36      158.02      5.17 o 
   2  10   9       77.11       80.20     10.63 o 
   3  10   9        2.31        3.09      1.33 o 
   4  10   9        4.51        3.98      1.14 o 
   5  10   9       15.77        6.51      7.86 o 
  -4  11   9        6.58        6.46      1.94 o 
  -3  11   9        2.63        4.26      2.76 o 
  -2  11   9        9.43        6.19      2.00 o 
  -1  11   9        0.00        2.67      0.79 o 
   0  11   9       10.44       10.76      2.04 o 
   1  11   9       30.81       30.62      5.14 o 
   2  11   9       17.46       10.47      3.44 o 
   3  11   9       35.56       44.74      4.13 o 
   4  11   9        4.80        3.40      1.53 o 
  -3  12   9        1.51        3.38      1.70 o 
  -2  12   9        1.39        2.60      0.73 o 
  -1  12   9        8.95        4.94      3.74 o 
   0  12   9       35.89       39.85      7.07 o 
   1  12   9       15.93        6.97      3.64 o 
   2  12   9       75.00       86.99      6.54 o 
  -8   0  10       23.12       28.71      7.14 o 
  -6   0  10       65.88       69.27      6.40 o 
  -4   0  10       89.88       85.55     11.19 o 
  -2   0  10       12.71       19.52      2.92 o 
   0   0  10       39.83       35.04      3.64 o 
   2   0  10        2.36        2.21      0.59 o 
   4   0  10      256.93      256.84      7.36 o 
   6   0  10      229.94      223.42     17.08 o 
   8   0  10       36.24       39.87      7.20 o 
  -8   1  10        2.49        6.82      1.94 o 
  -7   1  10       18.33       13.13      3.35 o 
  -6   1  10       12.51       13.90      1.93 o 
  -5   1  10      168.49      170.53      4.15 o 
  -4   1  10      162.18      161.68      3.47 o 
  -3   1  10      103.80      105.88      2.94 o 
  -2   1  10       13.52       16.26      1.88 o 
  -1   1  10      400.20      416.95      6.86 o 
   0   1  10       40.48       38.30      1.91 o 
   1   1  10       22.65       17.53      0.88 o 
   2   1  10       94.71       91.68      4.15 o 
   3   1  10      408.64      413.30     11.98 o 
   4   1  10      688.89      692.16     24.79 o 
   5   1  10        0.70        3.55      1.02 o 
   6   1  10       19.51       16.97      2.00 o 
   7   1  10       31.75       33.07      4.25 o 
   8   1  10        0.07        4.92      6.29 o 
  -8   2  10        5.01        5.58      1.43 o 
  -7   2  10        5.96        4.44      1.12 o 
  -6   2  10      131.14      118.30      2.84 o 
  -5   2  10       17.48       20.43      4.17 o 
  -4   2  10       16.36       16.73      1.46 o 
  -3   2  10      435.50      457.94     13.14 o 
  -2   2  10      627.15      627.96     12.58 o 
  -1   2  10        6.34        7.55      1.12 o 
   0   2  10       18.52       19.83      1.41 o 
   1   2  10      192.32      198.58      4.04 o 
   2   2  10      235.56      215.94     16.55 o 
   3   2  10      918.78      919.51     15.16 o 
   4   2  10        3.83        7.25      1.12 o 
   5   2  10      125.35      129.30     14.70 o 
   6   2  10       41.45       34.15      3.74 o 
   7   2  10       32.58       36.94      2.83 o 
   8   2  10      142.86      152.58     14.01 o 
  -8   3  10       48.49       32.94      4.32 o 
  -7   3  10       81.75       64.48      3.14 o 
  -6   3  10      103.29      104.15      5.03 o 
  -5   3  10       93.06       87.34      5.17 o 
  -4   3  10      123.29      121.62      5.89 o 
  -3   3  10        4.06        8.43      1.36 o 
  -2   3  10      555.13      606.04     12.39 o 
  -1   3  10       45.10       40.52      3.33 o 
   0   3  10        5.79        3.67      0.75 o 
   1   3  10      409.75      363.12     12.64 o 
   2   3  10       13.29       12.42      3.01 o 
   3   3  10      798.86      767.27     21.05 o 
   4   3  10       71.83       79.84      7.86 o 
   5   3  10        0.86        3.70      1.74 o 
   6   3  10       87.56       86.87     11.49 o 
   7   3  10        4.39        7.89      2.29 o 
   8   3  10       12.68       10.87      8.14 o 
  -8   4  10        0.09        4.92      4.20 o 
  -7   4  10        2.30        5.71      2.45 o 
  -6   4  10        5.30        5.21      1.50 o 
  -5   4  10        0.86        3.21      1.33 o 
  -4   4  10      534.82      534.69      9.52 o 
  -3   4  10      375.77      395.04      6.61 o 
  -2   4  10       11.64       14.80      1.37 o 
  -1   4  10       62.31       76.70      6.96 o 
   0   4  10        9.62        7.42      1.04 o 
   1   4  10       74.69       74.99      6.84 o 
   2   4  10      394.66      390.09     19.36 o 
   3   4  10      793.78      799.80     14.00 o 
   4   4  10        1.22        2.26      1.02 o 
   5   4  10       26.32       34.07      4.76 o 
   6   4  10      142.30      138.61     20.17 o 
   7   4  10       48.35       45.53      8.39 o 
   8   4  10        1.54        4.33      3.79 o 
  -8   5  10       92.33       76.12      4.96 o 
  -7   5  10       12.02        9.23      2.46 o 
  -6   5  10       70.46       72.46      3.61 o 
  -5   5  10       22.00       28.33      2.31 o 
  -4   5  10      110.18      105.28      7.34 o 
  -3   5  10        0.03        5.95      1.33 o 
  -2   5  10       60.30       67.44      3.96 o 
  -1   5  10      509.43      509.11      7.96 o 
   0   5  10        4.72        6.82      0.65 o 
   1   5  10       49.37       55.88      2.89 o 
   2   5  10      753.07      694.30     12.13 o 
   3   5  10       51.39       37.37      7.22 o 
   4   5  10       14.20       15.85      4.25 o 
   5   5  10       21.74       16.31      2.42 o 
   6   5  10        0.91        1.41      1.72 o 
   7   5  10        5.98        9.28      2.20 o 
  -7   6  10       91.44      102.84     12.42 o 
  -6   6  10       72.83       74.44      9.19 o 
  -5   6  10        0.00        4.10      1.24 o 
  -4   6  10      155.35      145.87      3.72 o 
  -3   6  10       53.25       48.70      4.29 o 
  -2   6  10       59.35       54.10      3.50 o 
  -1   6  10       58.91       64.15      2.08 o 
   0   6  10      270.46      244.75      6.58 o 
   1   6  10      181.65      169.66      5.13 o 
   2   6  10       39.74       23.80      2.88 o 
   3   6  10       29.90       31.87      2.58 o 
   4   6  10       10.75        5.55      2.31 o 
   5   6  10      109.71      126.69      6.05 o 
   6   6  10       48.62       43.37      6.15 o 
   7   6  10        5.25        7.95      3.89 o 
  -7   7  10       63.77       69.71      5.89 o 
  -6   7  10        0.04        3.81      1.21 o 
  -5   7  10      391.42      420.46     13.36 o 
  -4   7  10      350.65      376.57     14.64 o 
  -3   7  10       69.44       69.48      6.20 o 
  -2   7  10      460.96      445.20      8.87 o 
  -1   7  10        5.33        2.71      0.67 o 
   0   7  10      363.90      382.00     17.51 o 
   1   7  10      124.87      153.26      5.92 o 
   2   7  10      248.69      222.97     10.75 o 
   3   7  10        0.92        1.99      0.70 o 
   4   7  10        0.91        1.89      0.67 o 
   5   7  10        5.65        5.66      2.49 o 
   6   7  10       26.52       27.63      5.11 o 
  -6   8  10       69.49       77.04     11.02 o 
  -5   8  10        6.57        7.84      1.62 o 
  -4   8  10       20.35       24.25      3.82 o 
  -3   8  10        0.71        3.09      1.05 o 
  -2   8  10      165.64      164.81      5.04 o 
  -1   8  10       54.36       40.46      4.83 o 
   0   8  10      672.35      663.45     21.40 o 
   1   8  10        5.48        4.16      0.84 o 
   2   8  10        0.21        4.00      1.04 o 
   3   8  10       31.49       25.41      4.84 o 
   4   8  10        0.27        1.72      1.80 o 
   5   8  10       10.15        6.54      4.09 o 
   6   8  10        2.42        7.78     10.64 o 
  -6   9  10       27.54       30.76      3.68 o 
  -5   9  10        2.68        5.77      1.53 o 
  -4   9  10        6.54        8.23      1.62 o 
  -3   9  10        5.31        4.21      0.86 o 
  -2   9  10       85.61       74.41      3.56 o 
  -1   9  10      634.10      665.12     20.86 o 
   0   9  10       26.56       24.51      2.02 o 
   1   9  10       21.25       11.59      3.29 o 
   2   9  10        6.89        8.65      2.27 o 
   3   9  10       20.72       18.97      2.36 o 
   4   9  10        0.12        1.91      0.55 o 
   5   9  10        0.06        2.81      1.46 o 
  -5  10  10       12.07       13.91      2.99 o 
  -4  10  10        8.01       11.03      1.97 o 
  -3  10  10        8.86        6.86      1.89 o 
  -2  10  10        8.61        4.93      2.10 o 
  -1  10  10        4.54        3.55      0.62 o 
   0  10  10       42.16       31.32      4.03 o 
   1  10  10        1.21        2.22      0.56 o 
   2  10  10       28.26       25.47      6.24 o 
   3  10  10       17.72       15.83      2.49 o 
   4  10  10       56.51       46.37      9.93 o 
  -4  11  10       12.44       10.13      4.44 o 
  -3  11  10        3.22        2.64      0.61 o 
  -2  11  10        6.29        4.22      1.00 o 
  -1  11  10        4.65        3.77      0.67 o 
   0  11  10        6.40        3.95      1.02 o 
   1  11  10        0.50        2.28      0.59 o 
   2  11  10       12.69       10.72      2.48 o 
   3  11  10        3.90        2.65      0.96 o 
  -2  12  10        8.10        4.66      1.14 o 
  -1  12  10       55.29       53.77     10.25 o 
   0  12  10        4.80        4.49      2.45 o 
   1  12  10        5.95        4.80      2.25 o 
  -7   0  11        3.26        3.86      3.93 o 
  -5   0  11      108.30       92.44      7.21 o 
  -3   0  11       96.92      108.21      5.47 o 
  -1   0  11      598.72      581.62     13.42 o 
   1   0  11      135.89      126.97      3.69 o 
   3   0  11     1145.59     1062.71     17.26 o 
   5   0  11       86.72       89.79      2.80 o 
   7   0  11      122.26      128.83     11.93 o 
  -8   1  11        0.51        6.27      2.43 o 
  -7   1  11       31.64       27.70      3.23 o 
  -6   1  11        0.37        6.12      1.41 o 
  -5   1  11       10.46        9.18      1.39 o 
  -4   1  11       17.74       17.43      3.04 o 
  -3   1  11        0.03        2.47      0.84 o 
  -2   1  11       13.61       12.70      1.47 o 
  -1   1  11       46.59       55.64      2.43 o 
   0   1  11      357.99      349.75      5.72 o 
   1   1  11       51.91       47.93      2.36 o 
   2   1  11      568.08      550.91     10.31 o 
   3   1  11      117.94      105.49      3.30 o 
   4   1  11      259.67      235.60     15.76 o 
   5   1  11       87.31       71.04      6.30 o 
   6   1  11        0.93        5.06      2.22 o 
   7   1  11      108.48      143.29      9.53 o 
   8   1  11       12.19       12.55      3.91 o 
  -8   2  11       30.60       22.39      3.17 o 
  -7   2  11       26.54       36.92      9.50 o 
  -6   2  11      192.95      175.64      5.60 o 
  -5   2  11       23.57       23.78      1.88 o 
  -4   2  11       80.73       85.55      3.76 o 
  -3   2  11        0.00        3.36      1.39 o 
  -2   2  11      260.07      268.92      5.23 o 
  -1   2  11        2.51        2.50      0.81 o 
   0   2  11        4.34        6.04      1.68 o 
   1   2  11     1582.36     1468.77     22.78 o 
   2   2  11       25.41       25.56      2.74 o 
   3   2  11      896.14      795.48     14.44 o 
   4   2  11       16.11       17.77      2.40 o 
   5   2  11        1.43        2.76      1.39 o 
   6   2  11       38.22       35.39      5.41 o 
   7   2  11       59.79       52.41      7.39 o 
   8   2  11        2.40        5.65      2.59 o 
  -8   3  11        2.72        4.49      2.82 o 
  -7   3  11        2.93        6.51      1.56 o 
  -6   3  11        7.06        8.13      1.32 o 
  -5   3  11      129.48      131.30      3.56 o 
  -4   3  11      241.87      235.04      6.58 o 
  -3   3  11      412.18      414.72     10.08 o 
  -2   3  11      180.06      182.55      3.62 o 
  -1   3  11       78.89       87.77      7.87 o 
   0   3  11        1.67        2.88      0.71 o 
   1   3  11      264.00      274.46      7.18 o 
   2   3  11      485.30      493.02      9.27 o 
   3   3  11      706.17      709.97     14.73 o 
   4   3  11       13.79       19.99      5.99 o 
   5   3  11       30.08       31.94      7.51 o 
   6   3  11      190.67      195.02     15.26 o 
   7   3  11       11.52        7.56      2.51 o 
  -8   4  11        4.96        5.09      1.62 o 
  -7   4  11        0.00        5.82      1.73 o 
  -6   4  11       45.29       44.93      4.99 o 
  -5   4  11        1.04        4.78      0.95 o 
  -4   4  11        4.93        4.59      1.00 o 
  -3   4  11        4.34        6.66      1.68 o 
  -2   4  11        0.48        2.90      0.70 o 
  -1   4  11       19.42       21.79      2.46 o 
   0   4  11      429.62      422.88      8.01 o 
   1   4  11       57.12       53.72      3.75 o 
   2   4  11      265.98      242.85      8.90 o 
   3   4  11        5.55        6.65      1.52 o 
   4   4  11      219.34      223.87     16.13 o 
   5   4  11        0.09        2.56      1.04 o 
   6   4  11       28.44       27.62      4.57 o 
   7   4  11       25.26       43.37      9.29 o 
  -7   5  11       22.95       19.36      2.95 o 
  -6   5  11       16.08       12.34      2.05 o 
  -5   5  11       70.48       71.09      6.39 o 
  -4   5  11        0.30        1.83      0.72 o 
  -3   5  11        3.98        3.33      0.98 o 
  -2   5  11       34.61       40.51      4.36 o 
  -1   5  11        0.15        2.00      0.80 o 
   0   5  11       92.72       96.74      4.41 o 
   1   5  11        0.45        4.00      1.05 o 
   2   5  11        7.00        5.36      1.18 o 
   3   5  11       26.97       27.25      6.11 o 
   4   5  11      158.44      180.35      5.36 o 
   5   5  11       47.20       33.65      4.28 o 
   6   5  11        7.73        7.80      2.76 o 
   7   5  11        2.35        4.39      1.39 o 
  -7   6  11        4.86        4.04      1.25 o 
  -6   6  11       53.89       44.63      6.53 o 
  -5   6  11       41.32       46.76      5.46 o 
  -4   6  11        2.54        6.97      1.66 o 
  -3   6  11        5.49        6.33      1.04 o 
  -2   6  11        1.20        5.77      2.46 o 
  -1   6  11        1.30        5.35      1.59 o 
   0   6  11       22.57       19.41      1.47 o 
   1   6  11       40.47       38.66      3.57 o 
   2   6  11      212.10      175.95      4.91 o 
   3   6  11       48.93       48.43      5.40 o 
   4   6  11       20.44       15.41      2.48 o 
   5   6  11        0.00        3.22      1.33 o 
   6   6  11       58.38       59.75      5.13 o 
   7   6  11       25.26       31.31      6.59 o 
  -6   7  11       56.42       49.27      3.96 o 
  -5   7  11       33.07       29.80      3.68 o 
  -4   7  11       13.56       11.31      4.44 o 
  -3   7  11        5.24        6.84      1.83 o 
  -2   7  11       71.07       61.18      5.45 o 
  -1   7  11     1310.19     1344.16     25.34 o 
   0   7  11       31.42       37.82      2.58 o 
   1   7  11      330.86      293.50      8.25 o 
   2   7  11       16.66       13.09      1.68 o 
   3   7  11      164.80      128.44      5.51 o 
   4   7  11       48.40       41.82      7.69 o 
   5   7  11       24.78       26.71      6.36 o 
   6   7  11        0.54        1.62      0.61 o 
  -6   8  11       11.53        9.23      2.22 o 
  -5   8  11       21.24       20.92      3.06 o 
  -4   8  11      190.46      210.72      9.75 o 
  -3   8  11      158.68      156.25      8.15 o 
  -2   8  11       52.61       58.21      3.00 o 
  -1   8  11        0.74        1.67      0.50 o 
   0   8  11      364.63      374.70     10.66 o 
   1   8  11       98.94      100.03      9.91 o 
   2   8  11        3.85        3.05      2.37 o 
   3   8  11       23.91       14.32      2.65 o 
   4   8  11       38.18       31.60      6.24 o 
   5   8  11        0.03        1.89      1.19 o 
  -5   9  11        1.36        4.06      1.17 o 
  -4   9  11        0.00        3.42      1.32 o 
  -3   9  11      242.65      242.80     10.40 o 
  -2   9  11        4.57        3.23      0.69 o 
  -1   9  11       73.46       78.28      7.10 o 
   0   9  11       18.54       16.36      3.22 o 
   1   9  11        5.74        3.12      0.71 o 
   2   9  11       22.34       16.65      2.06 o 
   3   9  11       37.93       36.64      3.27 o 
   4   9  11        8.88        7.27      2.49 o 
   5   9  11       83.90       64.87      5.17 o 
  -4  10  11        6.31        9.59      2.13 o 
  -3  10  11       41.35       62.64      4.12 o 
  -2  10  11       20.41       13.40      4.89 o 
  -1  10  11        9.39        5.80      2.05 o 
   0  10  11      108.43      101.99      6.20 o 
   1  10  11        0.02        1.40      0.43 o 
   2  10  11       47.09       44.63      8.39 o 
   3  10  11       29.64       16.73      4.95 o 
   4  10  11        6.20        2.22      0.82 o 
  -3  11  11       22.98       28.50      4.98 o 
  -2  11  11        8.09        4.06      0.67 o 
  -1  11  11        1.94        1.10      0.58 o 
   0  11  11       28.51       18.55      2.60 o 
   1  11  11       27.86       27.97      4.51 o 
   2  11  11       19.35       24.14      4.99 o 
  -8   0  12       38.32       32.65      4.33 o 
  -6   0  12       28.51       23.52      3.38 o 
  -4   0  12       28.50       32.47      3.34 o 
  -2   0  12       11.92       10.89      6.76 o 
   0   0  12      103.05      103.61      7.61 o 
   2   0  12      616.49      636.39     11.97 o 
   4   0  12       62.94       70.16     11.80 o 
  -8   1  12        4.14        6.38      3.20 o 
  -7   1  12        0.71        3.19      0.86 o 
  -6   1  12        9.59        9.30      1.75 o 
  -5   1  12       81.36       85.10      3.56 o 
  -4   1  12      104.49      111.65      4.98 o 
  -3   1  12        0.04        3.14      0.94 o 
  -2   1  12        7.26        9.74      1.88 o 
  -1   1  12        0.85        3.65      0.90 o 
   0   1  12       66.97       63.34      4.22 o 
   1   1  12       84.23       80.22      3.74 o 
   2   1  12      780.86      816.59     18.48 o 
   3   1  12       53.18       60.75      7.29 o 
   4   1  12      172.40      143.98      9.64 o 
   5   1  12       54.28       63.57      7.68 o 
   6   1  12       15.65       17.42      2.97 o 
   7   1  12       19.33       22.25      4.28 o 
  -8   2  12       50.31       45.79      6.82 o 
  -7   2  12       34.27       33.73      3.58 o 
  -6   2  12       48.20       39.02      4.03 o 
  -5   2  12        9.54       17.80      2.59 o 
  -4   2  12      241.24      257.86      5.84 o 
  -3   2  12        0.82        4.18      0.98 o 
  -2   2  12       46.93       45.95      2.92 o 
  -1   2  12      326.80      311.75     16.96 o 
   0   2  12      315.16      306.29     11.46 o 
   1   2  12     1483.28     1487.70     27.75 o 
   2   2  12       56.32       57.48      6.04 o 
   3   2  12       10.99        5.51      1.63 o 
   4   2  12      336.23      312.39     21.41 o 
   5   2  12       12.40        9.72      1.93 o 
   6   2  12      172.53      183.77     14.90 o 
   7   2  12        0.27        3.89      3.00 o 
  -7   3  12       17.50       14.73      3.10 o 
  -6   3  12      216.50      212.55      6.27 o 
  -5   3  12       12.92       14.59      1.71 o 
  -4   3  12        4.02        5.30      1.71 o 
  -3   3  12        2.34        4.59      1.14 o 
  -2   3  12        1.65        2.49      1.53 o 
  -1   3  12       71.12       55.34      4.43 o 
   0   3  12      955.62      922.55     24.63 o 
   1   3  12        1.17        4.40      1.20 o 
   2   3  12       90.22       72.18      3.07 o 
   3   3  12       48.35       37.84      4.07 o 
   4   3  12      200.86      190.63     11.52 o 
   5   3  12       53.31       65.00      5.35 o 
   6   3  12       18.83       13.65      3.40 o 
   7   3  12        5.54        2.23      1.59 o 
  -7   4  12        1.27        2.87      1.57 o 
  -6   4  12      171.90      175.76      8.38 o 
  -5   4  12        2.01        2.58      1.01 o 
  -4   4  12       17.46       15.78      1.91 o 
  -3   4  12       88.39       83.72      4.57 o 
  -2   4  12        1.90        5.97      1.24 o 
  -1   4  12        1.03        5.16      1.17 o 
   0   4  12       19.33       13.81      1.71 o 
   1   4  12      190.38      175.85     10.71 o 
   2   4  12        6.84       10.81      2.06 o 
   3   4  12        4.29        4.72      1.49 o 
   4   4  12       40.30       53.40      5.51 o 
   5   4  12        1.41        4.45      2.57 o 
   6   4  12        9.86       11.73      2.92 o 
   7   4  12        8.00        3.66      3.35 o 
  -7   5  12       48.57       49.06      4.24 o 
  -6   5  12      158.13      159.87      8.11 o 
  -5   5  12        6.23        7.76      2.18 o 
  -4   5  12      242.87      248.93     13.69 o 
  -3   5  12       52.98       57.11      3.89 o 
  -2   5  12        1.36        3.37      1.20 o 
  -1   5  12      150.82      136.32      8.17 o 
   0   5  12        4.61        7.99      1.30 o 
   1   5  12        0.80        2.89      1.08 o 
   2   5  12       72.83       78.93      4.72 o 
   3   5  12      293.78      278.64      9.86 o 
   4   5  12       57.21       66.38      9.53 o 
   5   5  12       40.55       48.95      4.42 o 
   6   5  12        5.71        5.42      1.49 o 
  -6   6  12        9.14       11.92      3.33 o 
  -5   6  12        3.62        6.78      1.65 o 
  -4   6  12       29.95       35.26      3.25 o 
  -3   6  12      133.17      143.61      4.74 o 
  -2   6  12       58.43       59.54      3.85 o 
  -1   6  12        8.73       11.04      3.32 o 
   0   6  12      457.22      451.04      9.16 o 
   1   6  12      100.63       89.61      6.52 o 
   2   6  12       11.41        9.95      1.34 o 
   3   6  12        0.00        2.63      1.25 o 
   4   6  12       28.61       22.36      4.89 o 
   5   6  12        0.00        2.64      1.07 o 
   6   6  12      109.86      121.08     11.15 o 
  -6   7  12       51.47       47.79      4.16 o 
  -5   7  12        6.26        5.46      1.32 o 
  -4   7  12      214.01      212.39     16.03 o 
  -3   7  12        2.63        5.80      2.01 o 
  -2   7  12       36.79       26.75      6.34 o 
  -1   7  12       10.70       12.76      3.46 o 
   0   7  12       16.89       11.19      1.16 o 
   1   7  12        6.85        7.42      1.31 o 
   2   7  12      134.57      129.13      4.57 o 
   3   7  12        1.88        2.74      1.22 o 
   4   7  12        5.18        4.49      1.64 o 
   5   7  12       42.46       78.84     16.17 o 
   6   7  12        1.77        3.80      2.01 o 
  -5   8  12       10.85        7.99      1.95 o 
  -4   8  12      240.84      273.19     12.98 o 
  -3   8  12      149.50      164.96     13.96 o 
  -2   8  12      420.55      428.58     11.46 o 
  -1   8  12       51.09       48.01      4.04 o 
   0   8  12        3.12        5.49      1.41 o 
   1   8  12        1.05        2.31      2.20 o 
   2   8  12        0.07        3.70      0.83 o 
   3   8  12       54.92       53.35     10.63 o 
   4   8  12        0.22        1.98      1.01 o 
   5   8  12        2.51        1.88      0.86 o 
  -5   9  12        9.76        6.56      1.64 o 
  -4   9  12        2.79        5.43      1.86 o 
  -3   9  12       27.65       17.02      3.78 o 
  -2   9  12       48.07       37.86      2.23 o 
  -1   9  12       19.43       11.33      1.85 o 
   0   9  12        1.17        2.96      0.75 o 
   1   9  12       23.73       18.96      4.22 o 
   2   9  12        5.81        3.58      2.46 o 
   3   9  12       13.38       10.14      4.01 o 
   4   9  12       11.08       10.01      2.22 o 
  -3  10  12       92.96       89.20      8.82 o 
  -2  10  12       18.51       10.07      2.42 o 
  -1  10  12        4.73        2.97      0.76 o 
   0  10  12        4.99        2.15      1.45 o 
   1  10  12        7.26        7.09      2.15 o 
   2  10  12        1.48        3.68      0.75 o 
   3  10  12        0.01        1.51      1.09 o 
  -1  11  12       18.02       10.09      6.31 o 
   0  11  12       13.05        7.73      4.21 o 
   1  11  12        1.95        2.56      1.76 o 
  -7   0  13       23.46       23.48      4.19 o 
  -5   0  13       91.30       99.44      9.33 o 
  -3   0  13      317.82      306.76     18.65 o 
  -1   0  13      424.56      441.49     15.29 o 
   1   0  13      327.45      423.99     24.88 o 
   3   0  13       73.88       62.81      8.94 o 
   5   0  13       35.69       34.83      8.68 o 
   7   0  13       62.33       93.77      8.60 o 
  -7   1  13       23.54       18.32      3.39 o 
  -6   1  13       47.95       48.00      2.74 o 
  -5   1  13        7.15        8.01      1.32 o 
  -4   1  13      118.92      124.84      3.34 o 
  -3   1  13       30.64       37.17      3.91 o 
  -2   1  13        1.39        6.04      1.68 o 
  -1   1  13      226.23      266.26      9.22 o 
   0   1  13      115.76      125.14      2.72 o 
   1   1  13     1485.09     1453.14     48.28 o 
   2   1  13        1.68        3.33      1.07 o 
   3   1  13      104.52      106.76      7.38 o 
   4   1  13       17.26       15.83      2.66 o 
   5   1  13      183.25      196.73     10.25 o 
   6   1  13       30.72       39.96      7.14 o 
   7   1  13        0.11        7.01      2.94 o 
  -7   2  13        8.38        9.03      5.35 o 
  -6   2  13        1.23        4.29      0.98 o 
  -5   2  13       75.14       77.23      4.35 o 
  -4   2  13       40.35       40.40      3.19 o 
  -3   2  13       43.76       42.09      2.64 o 
  -2   2  13      251.17      259.96      5.68 o 
  -1   2  13     1169.46     1264.49     21.21 o 
   0   2  13       22.17       21.54      3.41 o 
   1   2  13       90.87       86.11      7.19 o 
   2   2  13        1.97        4.00      2.00 o 
   3   2  13        9.34       16.49      2.38 o 
   4   2  13       48.79       45.08      5.59 o 
   5   2  13       35.82       30.57      7.55 o 
   6   2  13       59.31       74.58      7.41 o 
   7   2  13       11.59        4.61      3.76 o 
  -7   3  13        1.07        1.63      0.99 o 
  -6   3  13        0.45        4.62      1.90 o 
  -5   3  13       41.11       38.40      3.65 o 
  -4   3  13        1.48        3.71      1.72 o 
  -3   3  13       42.23       46.79      2.91 o 
  -2   3  13       39.36       38.81      2.69 o 
  -1   3  13       80.62       85.20      7.76 o 
   0   3  13        0.38        2.70      0.77 o 
   1   3  13      139.31      129.35     13.27 o 
   2   3  13        0.07        3.81      1.03 o 
   3   3  13       49.26       43.66      7.54 o 
   4   3  13      327.63      313.96     19.02 o 
   5   3  13        0.89        2.29      1.72 o 
   6   3  13      114.38      134.64     13.07 o 
  -7   4  13        0.23        6.81      1.80 o 
  -6   4  13       72.36       67.47      7.09 o 
  -5   4  13        7.78        5.60      1.45 o 
  -4   4  13        2.98        4.49      1.12 o 
  -3   4  13       77.31       77.74      3.81 o 
  -2   4  13        0.33        4.58      1.92 o 
  -1   4  13        2.71        5.32      2.00 o 
   0   4  13      449.59      451.73      8.87 o 
   1   4  13      257.09      246.88     10.02 o 
   2   4  13        2.33        4.32      2.01 o 
   3   4  13       23.70       18.37      3.52 o 
   4   4  13        4.46        7.91      1.63 o 
   5   4  13        0.15        1.61      1.92 o 
   6   4  13       11.88       17.47      4.90 o 
  -6   5  13        4.46        6.52      1.70 o 
  -5   5  13       34.93       35.83      4.02 o 
  -4   5  13        0.03        2.78      0.76 o 
  -3   5  13       16.56       16.55      1.69 o 
  -2   5  13        4.12        9.79      1.37 o 
  -1   5  13       10.66        6.40      1.77 o 
   0   5  13      335.12      312.82     10.34 o 
   1   5  13       24.92       22.86      2.21 o 
   2   5  13      102.98       90.76      3.82 o 
   3   5  13        6.52        5.69      1.06 o 
   4   5  13       45.79       63.17      7.36 o 
   5   5  13        2.84        6.97      2.24 o 
   6   5  13        3.58        6.77      2.65 o 
  -6   6  13       32.31       35.20      3.23 o 
  -5   6  13        2.92        4.89      1.25 o 
  -4   6  13        8.18       12.86      3.22 o 
  -3   6  13      264.01      280.34     12.88 o 
  -2   6  13       40.10       47.95      3.68 o 
  -1   6  13       20.94       13.53      2.08 o 
   0   6  13        2.62        5.37      3.43 o 
   1   6  13        2.34        8.01      2.01 o 
   2   6  13        0.58        2.51      1.71 o 
   3   6  13       61.19       37.20     11.73 o 
   4   6  13       23.42       14.71      4.66 o 
   5   6  13       83.50      116.79     12.86 o 
  -5   7  13       38.17       34.65      3.20 o 
  -4   7  13       17.14       10.80      5.47 o 
  -3   7  13       59.10       56.23      6.51 o 
  -2   7  13       63.60       69.58     12.49 o 
  -1   7  13        8.30        5.60      1.74 o 
   0   7  13        0.75        1.87      0.53 o 
   1   7  13       18.25       16.84      1.91 o 
   2   7  13       61.35       70.92      7.58 o 
   3   7  13        5.80        6.14      1.24 o 
   4   7  13       66.24       64.59      4.15 o 
   5   7  13        2.57        5.74      1.50 o 
  -5   8  13       54.34       55.27      3.39 o 
  -4   8  13      129.01      132.22      8.35 o 
  -3   8  13      135.89      132.67     11.43 o 
  -2   8  13       45.14       39.59      5.61 o 
  -1   8  13       41.21       36.58      2.71 o 
   0   8  13       23.30       21.82      3.41 o 
   1   8  13       13.37        7.20      3.83 o 
   2   8  13        1.10        3.57      2.73 o 
   3   8  13       31.41       38.61      2.51 o 
   4   8  13       18.56       14.47      3.04 o 
  -4   9  13        9.81       11.24      2.47 o 
  -3   9  13        5.33        5.48      1.63 o 
  -2   9  13      231.12      226.26     14.97 o 
  -1   9  13        2.28        1.81      1.01 o 
   0   9  13        1.33        4.35      3.22 o 
   1   9  13       20.62       14.82      3.10 o 
   2   9  13       13.95        6.22      3.43 o 
   3   9  13       17.76        7.62      7.21 o 
  -2  10  13        0.36        1.39      1.08 o 
  -1  10  13        7.16        6.44      3.23 o 
   0  10  13       39.53       35.95      3.07 o 
   1  10  13        0.34        1.77      1.10 o 
   2  10  13        2.42        4.60      1.08 o 
  -6   0  14        0.84        7.50      3.83 o 
  -4   0  14        8.78        6.92      1.87 o 
  -2   0  14      687.67      740.40     20.45 o 
   0   0  14     1382.71     1516.41     53.46 o 
   2   0  14      312.10      323.08     18.39 o 
   4   0  14        0.09        9.42      6.22 o 
   6   0  14      125.30      168.70      9.81 o 
  -7   1  14       23.29       25.96      6.64 o 
  -6   1  14      136.31      134.83      6.57 o 
  -5   1  14        0.26        3.12      2.56 o 
  -4   1  14       60.15       64.63      2.98 o 
  -3   1  14      105.34      105.49      2.94 o 
  -2   1  14      117.60      141.83     10.89 o 
  -1   1  14      430.05      447.37      9.38 o 
   0   1  14       18.49       27.86     16.45 o 
   1   1  14       14.60       13.22      2.00 o 
   2   1  14       11.05       12.30      2.82 o 
   3   1  14       24.67       25.60      3.97 o 
   4   1  14       39.92       45.26      7.10 o 
   5   1  14        0.60        1.41      2.07 o 
   6   1  14       49.06       60.50      6.54 o 
  -7   2  14        3.66        6.98      1.75 o 
  -6   2  14        6.77        7.28      1.59 o 
  -5   2  14       33.30       32.36      3.34 o 
  -4   2  14       30.09       27.96      2.81 o 
  -3   2  14      187.29      188.03      4.31 o 
  -2   2  14       86.63       92.58      4.89 o 
  -1   2  14       54.02       58.66      5.38 o 
   0   2  14       22.89       18.98      3.34 o 
   1   2  14        0.40        3.47      1.00 o 
   2   2  14      238.72      232.17     15.12 o 
   3   2  14        2.00        1.22      1.75 o 
   4   2  14       76.40       77.38      7.73 o 
   5   2  14        0.03        5.68      2.82 o 
   6   2  14       49.61       73.66      9.48 o 
  -6   3  14        0.15        6.78      1.48 o 
  -5   3  14        2.69        3.96      1.67 o 
  -4   3  14       20.11       20.33      2.79 o 
  -3   3  14       11.34       11.56      4.99 o 
  -2   3  14      130.88      131.79      3.75 o 
  -1   3  14        0.24        3.19      0.87 o 
   0   3  14      106.04      100.67      5.40 o 
   1   3  14      254.68      245.86      5.57 o 
   2   3  14       11.20       11.89      2.95 o 
   3   3  14       18.79       16.41      2.31 o 
   4   3  14       10.02        5.33      1.84 o 
   5   3  14       17.08       15.17      3.93 o 
   6   3  14        8.87       10.87      3.64 o 
  -6   4  14       53.02       36.87     13.14 o 
  -5   4  14       71.08       75.55      5.60 o 
  -4   4  14        2.85        4.06      3.15 o 
  -3   4  14       30.10       22.20      3.27 o 
  -2   4  14      152.37      160.10      5.64 o 
  -1   4  14       53.63       47.31      3.36 o 
   0   4  14       22.89       25.87      3.93 o 
   1   4  14      159.49      159.04      5.26 o 
   2   4  14       30.17       29.01      3.54 o 
   3   4  14       31.82       35.58      6.41 o 
   4   4  14       58.56       69.49      7.68 o 
   5   4  14       24.62       45.73      8.57 o 
   6   4  14       20.09       19.78      5.01 o 
  -6   5  14       14.23       12.92      2.71 o 
  -5   5  14       37.06       32.94      4.59 o 
  -4   5  14        0.07        3.21      0.97 o 
  -3   5  14        2.12        3.26      1.09 o 
  -2   5  14       97.09       92.75      3.52 o 
  -1   5  14        1.39        2.63      0.79 o 
   0   5  14       22.04       16.68      1.99 o 
   1   5  14        7.58       11.24      1.68 o 
   2   5  14       93.63       92.83     10.67 o 
   3   5  14       18.64       11.78      1.84 o 
   4   5  14       15.98       12.79      3.43 o 
   5   5  14        0.90        2.08      3.01 o 
  -5   6  14        4.33        6.88      2.69 o 
  -4   6  14        2.08        5.92      1.13 o 
  -3   6  14       76.11       85.55      4.79 o 
  -2   6  14       18.34       19.39      2.33 o 
  -1   6  14       56.17       55.10      4.35 o 
   0   6  14        4.04        5.78      2.18 o 
   1   6  14       47.53       29.08      3.73 o 
   2   6  14        1.86        4.59      1.86 o 
   3   6  14       28.93       42.38      4.79 o 
   4   6  14       16.90       18.90      3.19 o 
   5   6  14        4.24        5.27      2.40 o 
  -5   7  14        0.06        8.17      1.95 o 
  -4   7  14       38.41       38.89      3.85 o 
  -3   7  14        1.95        4.07      1.03 o 
  -2   7  14       38.78       37.30      3.13 o 
  -1   7  14       43.31       42.63      6.17 o 
   0   7  14       20.41       11.83      6.52 o 
   1   7  14        0.39        2.42      2.19 o 
   2   7  14        0.15        4.75      1.56 o 
   3   7  14       35.72       42.73      6.51 o 
   4   7  14       20.69       12.59      2.71 o 
  -4   8  14        8.90       12.04      2.64 o 
  -3   8  14      110.38      109.69      6.97 o 
  -2   8  14        6.73        5.72      9.83 o 
  -1   8  14        6.23        4.83      3.20 o 
   0   8  14       15.01        8.29      4.60 o 
   1   8  14       41.83       39.23      7.48 o 
   2   8  14       12.77        8.32      3.01 o 
   3   8  14       33.52       30.62      4.14 o 
  -3   9  14        1.35        2.57      5.24 o 
  -2   9  14        5.72        2.37      1.10 o 
  -1   9  14        2.79        2.81      1.80 o 
   0   9  14       30.02       24.65      7.00 o 
   1   9  14       11.19        5.74      2.99 o 
   2   9  14        3.81        2.90      1.06 o 
  -5   0  15        6.61        5.89      1.45 o 
  -3   0  15       35.33       47.76     12.01 o 
  -1   0  15      557.01      631.15     24.61 o 
   1   0  15       96.11       85.78      3.16 o 
   3   0  15      108.71       96.92     10.14 o 
   5   0  15       22.68       28.96     10.17 o 
  -6   1  15       52.51       43.25      4.08 o 
  -5   1  15       27.48       28.44      3.88 o 
  -4   1  15      197.68      209.74      8.09 o 
  -3   1  15      787.88      862.45     24.20 o 
  -2   1  15        7.46       10.23      2.20 o 
  -1   1  15      881.72      933.83     16.19 o 
   0   1  15       15.00       21.29      1.72 o 
   1   1  15        8.29       12.21      1.56 o 
   2   1  15       48.89       52.24      7.52 o 
   3   1  15       21.67       22.71      5.88 o 
   4   1  15       37.24       37.36      6.63 o 
   5   1  15       62.12       94.71     19.09 o 
   6   1  15        1.80        4.86      4.12 o 
  -6   2  15        6.79        5.86      1.64 o 
  -5   2  15       17.63       13.93      1.97 o 
  -4   2  15        1.06        4.92      1.06 o 
  -3   2  15       79.35       98.45     11.29 o 
  -2   2  15      312.38      338.75      9.81 o 
  -1   2  15        1.96        3.56      0.99 o 
   0   2  15      112.55      102.96      8.65 o 
   1   2  15        7.56        5.16      1.14 o 
   2   2  15      178.66      166.13     15.92 o 
   3   2  15        1.18        3.11      1.74 o 
   4   2  15        6.58        9.16      2.61 o 
   5   2  15       30.80       29.05      7.13 o 
  -6   3  15        2.21        5.49      1.43 o 
  -5   3  15       26.33       31.19      3.71 o 
  -4   3  15        0.68        4.68      1.37 o 
  -3   3  15       84.75       92.22      3.92 o 
  -2   3  15      202.11      220.18      7.29 o 
  -1   3  15        1.91        2.72      0.61 o 
   0   3  15       55.80       62.37      3.68 o 
   1   3  15       59.52       60.81      5.97 o 
   2   3  15      162.98      141.35      7.65 o 
   3   3  15       25.04       18.46      3.92 o 
   4   3  15      285.65      334.62     22.65 o 
   5   3  15       77.50       92.09     10.64 o 
  -5   4  15        2.52        5.39      1.79 o 
  -4   4  15        0.42        4.72      1.21 o 
  -3   4  15        0.02        4.09      1.12 o 
  -2   4  15       86.07       97.36      9.06 o 
  -1   4  15       13.67       14.73      4.04 o 
   0   4  15       41.19       42.77      4.71 o 
   1   4  15       69.71       66.71      6.29 o 
   2   4  15        7.40        8.62      2.12 o 
   3   4  15        0.03        0.88      0.56 o 
   4   4  15        8.88        4.76      2.10 o 
   5   4  15      108.57      154.78     25.38 o 
  -5   5  15        0.01        3.74      0.88 o 
  -4   5  15        2.59        3.17      0.90 o 
  -3   5  15        0.64        4.44      1.65 o 
  -2   5  15      145.11      155.29      4.92 o 
  -1   5  15       22.89       32.63      3.87 o 
   0   5  15       13.04        9.56      1.48 o 
   1   5  15       20.45       25.84      3.28 o 
   2   5  15        3.29        5.00      1.60 o 
   3   5  15       25.37       31.71      3.56 o 
   4   5  15       31.35       24.96     11.41 o 
  -4   6  15        1.12        4.32      0.94 o 
  -3   6  15        2.83        6.43      1.32 o 
  -2   6  15        0.00        4.36      1.41 o 
  -1   6  15        6.53        8.66      1.59 o 
   0   6  15        2.67        4.94      1.22 o 
   1   6  15       61.25       65.44      3.78 o 
   2   6  15       88.52       79.27     12.44 o 
   3   6  15        0.00        2.83      1.13 o 
   4   6  15      107.38       76.87     20.31 o 
  -4   7  15        0.21        3.67      1.39 o 
  -3   7  15        2.49        7.96      2.69 o 
  -2   7  15        6.15        6.75      2.83 o 
  -1   7  15        0.38        1.83      0.86 o 
   0   7  15       53.25       45.43      7.22 o 
   1   7  15       26.88       28.06      5.10 o 
   2   7  15      138.92      159.85      7.39 o 
   3   7  15        9.79        8.08      3.47 o 
  -3   8  15       19.42       10.29      6.60 o 
  -2   8  15        2.51        2.83      1.59 o 
  -1   8  15        3.43        3.01      0.58 o 
   0   8  15       14.92        5.27      3.96 o 
   1   8  15        4.70        6.14      2.61 o 
   2   8  15        5.72        3.65      3.35 o 
  -4   0  16       22.39       21.91      4.01 o 
  -2   0  16       36.73       36.42      8.90 o 
   0   0  16        0.76        2.14      0.66 o 
   2   0  16       31.21       38.92      8.66 o 
   4   0  16      117.63      107.14     21.36 o 
  -5   1  16      105.86      105.14     13.13 o 
  -4   1  16      191.05      200.27      8.46 o 
  -3   1  16       30.45       38.40      2.34 o 
  -2   1  16       59.55       65.00      3.07 o 
  -1   1  16        6.44        4.61      0.84 o 
   0   1  16        7.49        8.05      1.27 o 
   1   1  16       41.32       32.17      6.30 o 
   2   1  16        9.84        7.32      1.96 o 
   3   1  16        0.20        2.60      1.47 o 
   4   1  16        4.89        8.51      3.44 o 
   5   1  16        3.05        3.45      2.24 o 
  -5   2  16        7.32        4.70      1.33 o 
  -4   2  16       21.74       20.74      2.68 o 
  -3   2  16        0.11        2.15      0.76 o 
  -2   2  16      117.94      129.20      6.48 o 
  -1   2  16      246.16      244.24      8.31 o 
   0   2  16       20.43       25.68      3.07 o 
   1   2  16       30.79       36.28      4.50 o 
   2   2  16       80.54       81.30      8.99 o 
   3   2  16        0.82        3.74      1.66 o 
   4   2  16       36.83       34.50      3.93 o 
   5   2  16       35.61       36.64      3.88 o 
  -5   3  16        0.14        2.36      0.86 o 
  -4   3  16      115.36      122.77     10.47 o 
  -3   3  16       49.45       50.39      3.35 o 
  -2   3  16       23.12       18.78      2.36 o 
  -1   3  16       90.25       95.84      6.56 o 
   0   3  16       60.23       61.74      4.19 o 
   1   3  16       17.41       15.24      3.19 o 
   2   3  16        0.00        6.81      2.05 o 
   3   3  16       54.82       58.36      7.55 o 
   4   3  16       75.03       78.73      8.26 o 
  -5   4  16       17.59       14.98      3.01 o 
  -4   4  16        9.31        9.38      2.21 o 
  -3   4  16       75.40       88.30      4.50 o 
  -2   4  16        5.58        4.30      1.70 o 
  -1   4  16      129.00      122.66      7.32 o 
   0   4  16        0.95        4.14      1.18 o 
   1   4  16        2.47        2.96      1.02 o 
   2   4  16       42.69       46.17      4.06 o 
   3   4  16        4.22       11.29      3.38 o 
   4   4  16       19.34       21.00      6.21 o 
  -4   5  16        9.52        6.99      2.49 o 
  -3   5  16       31.46       21.47      2.72 o 
  -2   5  16        8.38       13.66      2.47 o 
  -1   5  16       39.81       42.32      3.25 o 
   0   5  16        2.39        5.24      1.03 o 
   1   5  16        1.20        4.24      1.06 o 
   2   5  16       31.12       43.34      2.67 o 
   3   5  16       26.55       37.43      7.31 o 
   4   5  16      117.00      129.98      9.64 o 
  -3   6  16        0.28        4.61      1.44 o 
  -2   6  16       42.64       53.36      2.66 o 
  -1   6  16        0.19        2.53      1.96 o 
   0   6  16        1.23        4.74      2.45 o 
   1   6  16       82.60      109.29      4.48 o 
   2   6  16        5.79        6.50      3.88 o 
   3   6  16        5.30        1.97      1.57 o 
  -2   7  16        2.81       14.85      8.38 o 
  -1   7  16        0.49        3.38      0.77 o 
   0   7  16       15.63        4.93      2.77 o 
   1   7  16        7.79        7.84      3.70 o 
   2   7  16        3.84        4.71      2.75 o 
  -3   0  17      626.01      662.11     12.39 o 
  -1   0  17       23.36       19.08      3.46 o 
   1   0  17        3.80        3.99      2.18 o 
   3   0  17       48.45       40.59      6.94 o 
  -4   1  17      162.09      166.13     13.24 o 
  -3   1  17       14.85       11.68      2.53 o 
  -2   1  17      111.93       96.68      7.25 o 
  -1   1  17        0.43        4.34      1.52 o 
   0   1  17       72.58       67.98      8.45 o 
   1   1  17        0.75        3.30      1.40 o 
   2   1  17        0.02        1.43      3.23 o 
   3   1  17       67.60       84.03      7.32 o 
   4   1  17       86.75      100.17     12.08 o 
  -4   2  17        0.02        4.46      0.84 o 
  -3   2  17       17.31       20.64      2.73 o 
  -2   2  17       27.13       39.14      6.20 o 
  -1   2  17        6.04        9.20      1.62 o 
   0   2  17       17.35       14.39      2.15 o 
   1   2  17       46.51       47.72     10.67 o 
   2   2  17      153.73      180.40     12.47 o 
   3   2  17      161.93      201.12     22.71 o 
   4   2  17        3.28        5.97      2.50 o 
  -4   3  17       44.09       39.19      3.54 o 
  -3   3  17       33.90       36.22      4.81 o 
  -2   3  17        1.61        5.25      1.33 o 
  -1   3  17        1.03        4.76      1.18 o 
   0   3  17       11.90       11.82      2.03 o 
   1   3  17        2.33        6.53      2.13 o 
   2   3  17      184.89      209.56     22.96 o 
   3   3  17        0.67        4.46      1.77 o 
  -4   4  17      105.59      106.50      7.24 o 
  -3   4  17        9.23        7.79      2.06 o 
  -2   4  17       11.63       11.99      2.08 o 
  -1   4  17       92.66       91.61      4.55 o 
   0   4  17       30.33       20.12      3.57 o 
   1   4  17        9.81        9.82      2.15 o 
   2   4  17       32.56       24.10      6.22 o 
   3   4  17      139.39      193.16     39.40 o 
  -3   5  17        8.57       12.21      3.58 o 
  -2   5  17        0.93        3.77      0.86 o 
  -1   5  17       59.32       58.47      6.32 o 
   0   5  17       32.85       35.23      5.75 o 
   1   5  17        1.84        3.41      1.49 o 
   2   5  17       29.00       38.04      7.57 o 
  -2   6  17       55.56       62.83      3.64 o 
  -1   6  17        1.08        3.21      0.98 o 
   0   6  17      104.04      123.41      9.96 o 
   1   6  17        4.26       10.09      2.36 o 
  -2   0  18       31.97       28.17      7.25 o 
   0   0  18        0.39        3.79      2.43 o 
   2   0  18       26.47       24.40      7.86 o 
  -3   1  18      118.62      112.33      7.45 o 
  -2   1  18        6.46        7.27      2.24 o 
  -1   1  18        1.32        4.24      1.74 o 
   0   1  18        0.02        2.24      1.43 o 
   1   1  18        5.83        6.04      2.60 o 
   2   1  18        2.22        8.08      3.20 o 
  -3   2  18       83.22       85.87      7.92 o 
  -2   2  18       15.61       16.95      3.95 o 
  -1   2  18        4.69        9.10      3.70 o 
   0   2  18       50.61       53.55     10.13 o 
   1   2  18       16.24       17.15      7.64 o 
   2   2  18        2.48       10.35      3.40 o 
  -3   3  18        9.21        6.43      1.50 o 
  -2   3  18        0.02        3.36      1.19 o 
  -1   3  18       22.30       27.51      3.32 o 
   0   3  18        5.25        7.56      1.90 o 
   1   3  18        0.02        4.18      1.64 o 
   2   3  18       14.63       19.04      5.09 o 
  -2   4  18       27.40       26.20      3.60 o 
  -1   4  18        2.60        3.82      1.62 o 
   0   4  18        2.19        3.94      2.86 o 
   1   4  18       37.45       30.51      6.39 o 
  -1   0  19        0.29       11.19      4.46 o 
  -1   1  19        7.87       10.23      5.25 o 
   0   1  19       88.30       85.24     12.20 o 
                                                 
